# Supplementary material for: The Nuclear Receptors of Biomphalaria glabrata and Lottia gigantea: Implications for Developing New Model Organisms
Source: PLoS One. 2015 Apr 7;10(4):e0121259. doi: 10.1371/journal.pone.0121259 (PMC4388693; doi:10.1371/journal.pone.0121259)
Supplement: S1 File — Notations Bg, Lg, Hs, Dm, Ce and Sm in association with receptor names denote sequences from B. glabrata, L. gigantea, H. sapiens, D. melanogaster, C. elegans, and S. mansoni respectively. (TXT) [file pone.0121259.s005.txt]

CLUSTAL X (1.83) multiple sequence alignment


HSDAX1           --------EAASAGLLKTLRFVKYLCFQVLPLDQQLV-----------------------
HSSHP            --------REALDVLAKTVAFLRNLSFWQLPPQDQRR-----------------------
LGDAX1           ---------RVSDWLVKVIQFAKSVEFCNLSHNDKVT-----------------------
BGDAX1           ---------RVSDWLVKIVQFAKSIEFTALCHNDKVT-----------------------
CEDAF12          QKTCRVCGDHATGYNFNVITCESCKAFFRRNALR----PK-EFKCPYSE-DCEIN-SVSR
CEHR48           NKVCRVCGDKAFSYNFNVITCESCKAFFRRNANK----EK-EIRCPFNE-QCEIN-MVSR
DMHR96           PKNCAVCGDKALGYNFNAVTCESCKAFFRRNALA----KK-QFTCPFNQ-NCDIT-VVTR
CEHR8            GRICTVCSDRANGYNFGVLTCESCKAFFRRNASK----HK-EIKCPFSD-SCQIT-SASR
LGNR1J1          ILKCGVCGDKALGYNFDAITCESCKAFFRRNASK----NK-GYNCSFEG-NCKLD-PHTR
BGNR1J1          ILICGVCGDRALGYNFDAISCESCKAFFRRNALK----AK-PFTCSFEG-NCKLD-AHTR
LGNR1J2          -KYCGVCGDRALGYNFDAISCESCKAFFRRNAPKG---LD-YFKCPYEE-KCKMD-VSNR
BGNR1J2          DKYCGVCGDRALGYNFDAISCESCKAFFRRNAPKG---LE-YFKCPYEE-KCKMD-VSNR
LGNR1J3          DKICLVCGDRALGYNFNAISCESCKAFFRRNAHKT---IR-GR---CEG-KCDIT-IESR
BGNR1J3          DKLCLVCGDKALGYNFNAVSCESCKAFFRRNAHKN---IR-GR---CEG-KCEVT-VESR
BGNR1J4          -KLCGVCGDKALGYNFNAITCESCKAFFRRNALK----DK-TMVCLFEN-KCVVD-IRTR
CEODR-7          LHDCQVCSTHANGLHFGARTCAACAAFFRRTISD----DK-RYVCKRNQ-RCNNA-SRDR
LGE78            VIPCKVCGDRASGYHYGVTSCEGCKGFFRRSIQKQ---IE-YR-CLRDG-KCTVI-RLNR
BGE78            FVPCKVCGDKASGYHYGVTSCEGCKGFFRRSIQKQ---IE-YR-CLREG-KCMVI-RLNR
DME78            ---CKVCGDKASGYHYGVTSCEGCKGFFRRSIQKQ---IE-YR-CLRDG-KCEII-RLNR
SME78            FTPCKVCGDKASGYHYGVISCEGCKGFFRRSIQKQ---IE-YK-CLRDG-KCLVI-RLNR
LGE75            TVLCRVCGDKASGFHYGVHACEGCKGFFRRSIQQK---IQ-YRPCLKNQ-QCNIM-RVNR
BGE75            TVLCRVCGDRASGFHYGVHACEGCKGFFRRSIQQK---IQ-YRPCLRNQ-QCNIQ-RVNR
DME75            TVLCRVCGDKASGFHYGVHSCEGCKGFFRRSIQQK---IQ-YRPCTKNQ-QCSIL-RINR
HSREV-ERB-A      VLLCKVCGDVASGFHYGVHACEGCKGFFRRSIQQN---IQ-YKRCLKNE-NCSIV-RINR
HSREV-EEB-B      VLLCKVCGDVASGFHYGVHACEGCKGFFRRSIQQN---IQ-YKKCLKNE-NCSIM-RMNR
LGREV-ERB        SPHCKVCGDESSGFHYGVDSCEGCKGFFRRCITQG----M-THKCANEE-KCEIT-PFTR
BGREV-ERB        SPQCKVCGDESSGFHYGVDSCEGCKGFFRRCITQG----M-THKCANDE-KCEIT-PFTR
LGROR            VLKCLVCSDKSSGVHYGVLACEGCKGFFRRALQNVG--PA-RKKCFYNK-NCEIN-LQTR
BGROR            NLKCLVCGDKSSGVHYGVLACEGCKGFFRRALQNVG--PA-RKKCFYTK-NCDIN-MQTR
HSPPARA          NIECRICGDKASGYHYGVHACEGCKGFFRRTIRLK---LV-YDKCDRS---CKIQ-KKNR
HSPPARB          NMECRVCGDKASGFHYGVHACEGCKGFFRRTIRMK---LE-YEKCERS---CKIQ-KKNR
HSPPARG          AIECRVCGDKASGFHYGVHACEGCKGFFRRTIRLK---LI-YDRCDLN---CRIH-KKSR
LGPPAR2          DVLCRICGDRASGFHYGVHSCEGCKGFFRRTLKKS---LV-YKPCQMGS-QCKID-MGSR
BGPPAR2          EVLCRICGDRASGFHYGVHSCEGCKGFFRRTLKKQ---LV-YKPCQAGS-RCKID-TGTR
LGPPAR1          HILCRVCGDKASGFHYGVFSCEGCKGFFRRTIRQN---IT-YKPCGNMK-GCLIM-RISR
BGPPAR1          HILCKICGDKASGFHYGVFSCEGCKGFFRRTIRHQ---LT-YKPCDTPS-QCLIM-RISR
HSRORA           IIPCKICGDKSSGIHYGVITCEGCKGFFRRSQQSN----A-TYSCPRQK-NCLID-RTSR
HSRORB           VIPCKICGDKSSGIHYGVITCEGCKGFFRRSQQNN----A-SYSCPRQR-NCLID-RTNR
HSRORG           VIPCKICGDKSSGIHYGVITCEGCKGFFRRSQRCN----A-AYSCTRQQ-NCPID-RTSR
LGHR3            VIPCKVCGDKSSGVHYGVITCEGCKGFFRRSQSGP----V-NYQCPRNK-ACVID-RVNR
BGHR3            VIPCKVCGDKSSGVHYGVITCEGCKGFFRRSQSGP----V-NYQCPRNK-NCVID-RVNR
DMHR3            IIPCKVCGDKSSGVHYGVITCEGCKGFFRRSQSSV----V-NYQCPRNK-QCVVD-RVNR
CEHR23           VIPCKVCGDKSSGVHYGVITCEGCKGFFRRSQSSI----V-NYQCPRQK-NCVVD-RVNR
CENR14           ISFCKVCGDKASGYHYGVTSCEGCKGFFRRSIQRK----I-DYRCLKQQ-VCEIK-RESR
HSLXRA           NELCSVCGDKASGFHYNVLSCEGCKGFFRRSVIKG----A-HYICHSGG-HCPMD-TYMR
HSLXRB           HELCRVCGDKASGFHYNVLSCEGCKGFFRRSVVRGG--AR-RYACRGGG-TCQMD-AFMR
LGECR            EELCRICGDRASGYHYNALSCEGCKGFFRRSITRG----A-TYSCRYGG-NCEMD-MWMR
BGECR            EELCRICGDRASGYHYNALSCEGCKGFFRRSITKT----A-SYHCKYGG-NCEMD-MWMR
DMECR            EELCLVCGDRASGYHYNALTCEGCKGFFRRSVTKS----A-VYCCKFGR-ACEMD-MYMR
HSFXR            DELCVVCGDRASGYHYNALTCEGCKGFFRRSITKN----A-VYKCKNGG-NCVMD-MYMR
HSPXR            PQICRVCGDKATGYHFNVMTCEGCKGFFRRAMKRN----A-RLRCPFRKGACEIT-RKTR
HSCAR            LRNCVVCGDQATGYHFNALTCEGCKGFFRRTVSKS----I-GPTCPFAG-SCEVS-KTQR
HSVDR            PRICGVCGDRATGFHFNAMTCEGCKGFFRRSMKRK----A-LFTCPFNG-DCRIT-KDNR
HSRARA           YKPCFVCQDKSSGYHYGVSACEGCKGFFRRSIQKN----M-VYTCHRDK-NCIIN-KVTR
HSRARB           YKPCFVCQDKSSGYHYGVSACEGCKGFFRRSIQKN----M-IYTCHRDK-NCVIN-KVTR
HSRARG           YKPCFVCNDKSSGYHYGVSSCEGCKGFFRRSIQKN----M-VYTCHRDK-NCIIN-KVTR
LGRAR            YRPCVVCLDKSSGYHYGVSSCEGCKGFFRRSVQKN----M-QYTCHKDK-NCPIN-KVTR
BGRAR            YKPCVVCNDKSSGYHYGVSSCEGCKGFFRRSVQKN----M-LYTCHKEK-TCVIN-KVTR
HSTHRA           DEQCVVCGDKATGYHYRCITCEGCKGFFRRTIQKN--LHP-TYSCKYDS-CCVID-KITR
HSTHRB           DELCVVCGDKATGYHYRCITCEGCKGFFRRTIQKN--LHP-SYSCKYEG-KCVID-KVTR
LGTHR            PEPCVVCGDAATGYHYRCMTCEGCKGFFRRTIQK----EL-KYHCKWNQ-NCEID-KTTR
BGTHR            GEKCVVCGDDSTGTHYRAMTCEGCKGFFRRTIQKSNGDEP-NYVCKKEK-KCEIT-PQTR
SMTHRB           PEPCVVCGDNATGFHYRAMTCEGCKGFFRRSVQKK----L-IYTCKFQG-RCSVSDKQNR
SMTHRA           PEPCVVCGDNATGFHYRAMTCEGCKGFFRRSVQKK----L-VYTCKYNG-RCSVSDKQNR
HSMR             SKICLVCGDEASGCHYGVVTCGSCKVFFKRAVEGQHN-----YLCAGR--NDCIIDKIRR
HSPR             QKICLICGDEASGCHYGVLTCGSCKVFFKRAMEGQHN-----YLCAGR--NDCIVDKIRR
HSGR             PKLCLVCSDEASGCHYGVLTCGSCKVFFKRAVEGQHN-----YLCAGR--NDCIIDKIRR
HSAR             QKTCLICGDEASGCHYGALTCGSCKVFFKRAAEGKQK-----YLCASR--NDCTIDKFRR
HSERA            TRYCAVCNDYASGYHYGVWSCEGCKAFFKRSIQGHND-----YMCPAT--NQCTIDKNRR
HSERB            AHFCAVCSDYASGYHYGVWSCEGCKAFFKRSIQGHND-----YICPAT--NQCTIDKNRR
LGER             SKVCQVCNDNASGFHYGVWSCEGCKAFFKRSIQGPVD-----YVCPAT--NNCTIDKHRR
BGER             AKLCQVCNDNASGFHYGVWSCEGCKAFFKRSIQGPVD-----YICPAT--NTCTIDKHRR
HSERRB           KRLCLVCGDIASGYHYGVASCEACKAFFKRTIQGNIE-----YSCPAT--NECEITKRRR
HSERRG           KRLCLVCGDIASGYHYGVASCEACKAFFKRTIQGNIE-----YSCPAT--NECEITKRRR
HSERRA           KRLCLVCGDVASGYHYGVASCEACKAFFKRTIQGSIE-----YSCPAS--NECEITKRRR
LGERR            KRVCLVCGDIASGYHYGVSSCEACKAFFKRTIQGNIE-----YSCPAS--GECEITKRRR
BGERR            KRLCLVCGDVASGYHYGVSSCEACKAFFKRTIQGNIE-----YSCPAS--GDCEITKRRR
DMERR            RRLCLVCGDVASGFHYGVASCEACKAFFKRTIQGNIE-----YTCPAN--NECEINKRRR
DMKNR            NQTCKVCGEPAAGFHFGAFTCEGCKSFFGRSYNNIST----ISECKNE--GKCIIDKKNR
DMKNRL           NQTCKVCGEPAAGFHFGAFTCEGCKSFFGRSYNNLSS----ISDCKNN--GECIINKKNR
DMEGON           -QTCQVCGEPAAGFHHGAYVCEACKKFFMRSSNAISF---TISECPNG--GKCIIDKKNR
LGHR4A           MMICAICQDRATGLHYGIITCEGCKGFFKRTVQN-KR---IYSCVAS---GDCEINRAQR
LGHR4B           DKYCGVCGDRALGYNFDAISCESCKAFFRRNAPKGLD---YFKCPYE---EKCKMDVSNR
BGHR4            PLVCAICNDKATGLHYGIITCEGCKGFFKRTVQN-KR---VYTCVAD---SNCEINKAQR
DMHR4            PLVCMICEDKATGLHYGIITCEGCKGFFKRTVQN-RR---VYTCVAD---GTCEITKAQR
CEHR91           SKLCSVCGDKSTGLHYGAATCEGCKGFFKRSVQN-KK---VYHCSQD---NCCEIDKQNR
HSGCNF           QRTCLICGDRATGLHYGIISCEGCKGFFKRSICN-KR---VYRCSRD---KNCVMSRKQR
LGFTZ-F1         EELCPVCGDKVSGYHYGLLTCESCKGFFKRTVQN-KK---VYSCVDN---RSCHIDKSQR
BGFTZ-F1         EELCPVCGDKVSGYHYGLLTCESCKGFFKRTVQN-KK---TYQCVDS---RNCQIDKSQR
DMFTZ-F1         EELCPVCGDKVSGYHYGLLTCESCKGFFKRTVQN-KK---VYTCVAE---RSCHIDKTQR
HSSF1            DELCPVCGDKVSGYHYGLLTCESCKGFFKRTVQN-NK---HYTCTES---QSCKIDKTQR
HSLRH1           EELCPVCGDKVSGYHYGLLTCESCKGFFKRTVQN-NK---RYTCIEN---QNCQIDKTQR
CEHR25           GEMCPVCGDRVSGYHYGLLTCESCKGFFKRTVQN-KK---QYQCSAE---ANCHVDRTCR
LGHR39           GNPCPICGDKISGYHYGIYTCESCKGFFKRTVQN-NK---QFVCHRN---NDCEVNIFNR
BGHR39           -------SFSCSGYHYGIFTCESCKGFFKRTVQN-KK---NFVCPKA---SDCTVNSFNR
DMHR39           NSPCPICGDKISGFHYGIFSCESCKGFFKRTVQN-RK---NYVCVRG---GPCQVSISTR
SMFTZ-F1         LGPCPICGDKISGYHYGIFCCESCKGFFKRTVQN-AK---RYACHRPNASSRCEINVASR
HSNURR1          EGLCAVCGDNAACQHYGVRTCEGCKGFFKRTVQKNAK-----YVCLA--NKNCPVDKRRR
HSNOR1           EGTCAVCGDNAACQHYGVRTCEGCKGFFKRTVQKNAK-----YVCLA--NKNCPVDKRRR
HSNGFIB          EGRCAVCGDNASCQHYGVRTCEGCKGFFKRTVQKNAK-----YICLA--NKDCPVDKRRR
LGHR38           SLLCAVCGDNAACQHYGVRTCEGCKGFFKRTVQKNAK-----YVCLA--DKNCPVDKRRR
BGHR38           SLLCAVCGDNAACQHYGVRTCEGCKGFFKRTVQKNAK-----YVCLA--DKNCPVDKRRR
DMHR38           SQLCAVCGDTAACQHYGVRTCEGCKGFFKRTVQKGSK-----YVCLA--DKNCPVDKRRR
LGNR4A           GTKCLVCEDRASGFHYSVFSCEGCKGFFKRTVQKALT-----YVCRE--QGNCVINKFTR
BGNR4A           IGACLICGDRASGYHYSVYSCEGCKGFFKRTVQKSLQ-----YICKD--QSMCFINKFSR
HSRXRA           KHICAICGDRSSGKHYGVYSCEGCKGFFKRTVRKDLT-----YTCRD--NKDCLIDKRQR
HSRXRB           KRLCAICGDRSSGKHYGVYSCEGCKGFFKRTIRKDLT-----YSCRD--NKDCTVDKRQR
HSRXRG           KHICAICGDRSSGKHYGVYSCEGCKGFFKRTIRKDLI-----YTCRD--NKDCLIDKRQR
LGRXR            KHICAICGDRASGKHYGVYSCEGCKGFFKRTVRKELT-----YACRD--DKNCYIDKRQR
BGRXR            KHICAICGDRASGKHYGVYSCEGCKGFFKRTVRKDLT-----YACRD--DKNCMIDKRQR
DMUSP            KHLCSICGDRASGKHYGVYSCEGCKGFFKRTVRKDLT-----YACRE--NRNCIIDKRQR
SMRXR1           NPICVICGDKASGKHYGVISCEGCKGFFKRTVRKQLV-----YVCRE--SGQCPVDRRKR
SMRXR2           QYICSICSDRASGKHYGVFSCEGCKGFFKRTVRKELT-----YICRD--SQECQIDKRLR
HSCOUP-TFA       HIECVVCGDKSSGKHYGQFTCEGCKSFFKRSVRRNLT-----YTCRA--NRNCPIDQHHR
HSCOUP-TFB       HIECVVCGDKSSGKHYGQFTCEGCKSFFKRSVRRNLS-----YTCRA--NRNCPIDQHHR
DMSVP            NIECVVCGDKSSGKHYGQFTCEGCKSFFKRSVRRNLT-----YSCRG--SRNCPIDQHHR
LGCOUP-TFA       HIECVVCGDKSSGKHYGQYTCEGCKSFFKRSVRRNLN-----YTCRG--NKNCPIDQHHR
BGCOUP-TFA       QIECVVCGDKSSGKHYGQFTCEGCKCFFKRSVRRNLT-----YTCRG--SRNCPIDQHHR
HSEAR2           QVDCVVCGDKSSGKHYGVFTCEGCKSFFKRSIRRNLS-----YTCRS--NRDCQIDQHHR
CEUNC55          ATDCVVCGDKSSGKHYGQFSCEGCKSFFKRSIRRSLS-----YTCRA--TKNCAIDVQHR
DMPNR            GLICVVCGDTSSGKHYGILACNGCSGFFKRSVRRKLI-----YRCQAG-TGRCVVDKAHR
CEFAX1           TLCCAVCGDVSSGKHYGILACNGCSGFFKRSVRRRLI-----YRCQAG-TGNCVVDKAHR
LGPNR            GLVCLVCGDTSSGKHYGILACNGCSGFFKRSVRRKLI-----YRCQAG-TGMCNVDKAHR
HSPNR            SLQCRVCGDSSSGKHYGIYACNGCSGFFKRSVRRRLI-----YRCQVG-AGMCPVDKAHR
LGNR2E           DALCLVCGDKASGKHYGVQSCDGCRGFFKRSIRRSLD-----YVCKE--NGNCTVDVARR
HSTLX            DIPCKVCGDRSSGKHYGVYACDGCSGFFKRSIRRNRT-----YVCKN--QGGCPVDKTHR
LGTLX            DIPCKVCQDHSSGKHYGIYACDGCAGFFKRSIRKSRH-----YICKG--QGTCPVDKTHR
DMTLL            HVPCKVCRDHSSGKHYGIYACDGCAGFFKRSIRRSRQ-----YVCKK--QGLCVVDKTHR
CEHR67           DVDCRVCEDHSSGKHYSIFSCDGCAGFFKRSIRRHRQ-----YVCKNKSEGQCKVDKTHR
LGDSF            DIPCKVCGDRSSGKHYGIYSCDGCSGFFKRSIHKNRA-----YTCKA-MKGMCPIDKTHR
BGDSF            DIPCKVCGDRSSGKHYGIYSCDGCSGFFKRSIHKNRA-----YTCKA-LKGRCPVDKTHR
DMDSF            DIPCKVCGDRSSGKHYGIYSCDGCSGFFKRSIHRNRI-----YTCKA-LKGRCPVDKTHR
LGFAX1           PVSCEVCGDKSYGKHYGVFCCDGCSCFFKRSIRKNIN-----YTCIG-KG-TCIIDKARR
BGFAX1           PVSCEVCGDKSYGKHYGVYCCDGCSCFFKRSIRKNIT-----YSCIG-KG-SCLIDKARR
DMFAX1           FSACAVCGDQSSGKHYGVSCCDGCSCFFKRSVRRGSS-----YACIA-LVGNCVVDKARR
BGPNR            HDVCLVCGDRASGRHYGVKSCDGCRGFFKRSIRRNLE-----YICKE-NG-TCVVDPVRR
HSTR2            FDLCVVCGDKASGRHYGAVTCEGCKGFFKRSIRKNLV-----YSCRG--SKDCIINKHHR
HSTR4            VEYCVVCGDKASGRHYGAVSCEGCKGFFKRSVRKNLT-----YSCRS--NQDCIINKHHR
BGTR             YEPCVVCGDRASGRHYGAISCEGCKGFFKRSIRKQLG-----YACRG--ARDCPVTKLHR
CEHR41           GELCVVCGDKASGRHYGAVSCEGCKGFFKRSIRKRIG-----YVCRS--QKDCPVTKFHR
DMHR78           VELCLVCGDRASGRHYGAISCEGCKGFFKRSIRKQLG-----YQCRG--AMNCEVTKHHR
SMTR             WEPCKVCGDKASGRHYGVVSCEGCKGFFKRSIRGHVS-----YVCRS--EQNCLVNKAYR
HSHNF4           SALCAICGDRATGKHYGASSCDGCKGFFRRSVRKNHM-----YSCRF--SRQCVVDKDKR
HSHNF4G          NCLCAICGDRATGKHYGASSCDGCKGFFRRSIRKSHV-----YSCRF--SRQCVVDKDKR
LGHNF4           SQYCAICGDRATGKHYGASSCDGCKGFFRRSVRKSHV-----YTCRF--NRNCIVDKDKR
BGHNF4           SQECAICRDKSTGKHYGAFSCDGCKGFFRRSVRRNHV-----YACRF--SRNCVVDKDKR
DMHNF4           PTVCAICGDRATGKHYGASSCDGCKGFFRRSVRKNHQ-----YTCRF--ARNCVVDKDKR
SMHNF4           GMLCLICEDKATGKHYGAYSCDGCKGFFRRSVRRKHS-----YTCRH--KKNCIVTKDKR
CEHR1            GELCAVCSDLATGYHYGVASCNGCKTFFRRTIVSEQT-----FICQY--NGNCDVNK-NR
CEHR49           AEPCAVCGDKSTGTHYGVISCNGCKGFFRRTVLRDQK-----FTCRF--NKRCVIDKNFR
BGNRU2           LPPCRVCDAPGAGFHYGANTCEACKGFFHRSLKLHEQ-----YRCDGE--GHCTIEHGL-
BGNRU3           LPPCKICGEPASGFHYGLNSCGACKGFFLRSLLRPDP-----YKCSTD--GKCQVGPEIR
BGNRU1           LPPCRVCGNKASGLHFGVNTCEACNEFFRRSLKRGAS-----YYCTKN--RECQVYGKK-
CEHR85           -NFIVIPLKAAIDFANSIPAFLSITQTQRVHLLQNSV-------------FDVMLLASAS
                                                                             

HSDAX1           --LVRNCWASLLMLELAQDRLQFETVEVSEPSMLQKILTT--------------------
HSSHP            --LLQGCWGPLFLLGLAQDAVTFEVAEAPVPSILKKILLE--------------------
LGDAX1           --LILNSWSKILLLFMAENNFQFAVTPLPSSPVPTEPVPA--------------------
BGDAX1           --LILNSWSRLMLLYMAESNFQFAVTPIPTVESSNCDSNP--------------------
CEDAF12          RFCQKCRLRKCFTVGMKKEN-IMDVTMRRFVKVAKGVPAFRE------------------
CEHR48           RFCQRCRLTKCFAVGMKKE-----------------------------------------
DMHR96           RFCQKCRLRKCLDIGMKSEN-LTAVAIKRLIKMAKKITAFRD------------------
CEHR8            KFCQACRLNKCFAVGMNSER-IIEEALRRIVNMACQLSLFRE------------------
LGNR1J1          KFCSGCRLKKCFSIGMKKEN-LTDAFIRRLIKFGKVLPEFKE------------------
BGNR1J1          KFCSGCRLKKCFTIGMKKEN-MTDIFIRRLIRFAKHIPEFKS------------------
LGNR1J2          RFCKRCRLRKCFEIGMRKEN-IAEISVRRVIDMSKKIKSFKA------------------
BGNR1J2          RFCKRCRLRKCFEIGMRKEN-IAEISVRRVIDMSKKIKSFKA------------------
LGNR1J3          SFCKRCRQAKCFSVGMRKDN-IAEGFVRRIIKVTKHIVNFKK------------------
BGNR1J3          SFCKRCRLAKCFTVGMRKDN-MAELFVRKVIKVAKNIASFRQ------------------
BGNR1J4          RFCPACRIKKCFHIGMNRDN-HSEICVRKMILFVKYLADFKL------------------
CEODR-7          KICRSCRMKRCLEIGMLPE-----------------------------------------
LGE78            NRCQYCRFKKCLAVGMSRDK-LITPSVHSVVEFAKRVPSFSE------------------
BGE78            NRCQYCRFKKCLAVGMSRDA-LVTPSIHSVVEFSKRVPNFPD------------------
DME78            NRCQYCRFKKCLAAGMSKDA-RVTPGVQRIVEFAKRVPGFCD------------------
SME78            NRCQYCRFRKCLAAGMSKDQ-LLAPCIQHVVEFAKRIPEFSS------------------
LGE75            NRCQYCRLKKCISVGMSRDE-SFTPAIKSVVDFAKGIPGFTL------------------
BGE75            NRCQYCRLKKCISVGMSRDE-SFTPAIKSVVDFAKGIPGFVL------------------
DME75            NRCQYCRLKKCIAVGMSRDQ-RFAHVIRGVIDFAGMIPGFQL------------------
HSREV-ERB-A      NRCQQCRFKKCLSVGMSRDM-SFTPAVREVVEFAKHIPGFRD------------------
HSREV-EEB-B      NRCQQCRFKKCLSVGMSRDM-SFTPAVKEVVEFAKRIPGFRD------------------
LGREV-ERB        NSCQFCRLRKCFEVGMSRES-AMAPEIENVVKFCKKIPGFKE------------------
BGREV-ERB        NSCQYCRLKKCFEVGMSRES-SMIPEITKVVKFCKKLPGFSE------------------
LGROR            NRCQYCRLQKCLALGMSRSL-RMHKTIQDVVIFAKKIPGFTG------------------
BGROR            NRCQYCRLQKCLQLGMSRAM-RLNRTIEDVVCFAKKIPGFAD------------------
HSPPARA          NKCQYCRFHKCLSVGMSHNC-TSVETVTELTEFAKAIPGFAN------------------
HSPPARB          NKCQYCRFQKCLALGMSHNC-TTVETVRELTEFAKSIPSFSS------------------
HSPPARG          NKCQYCRFQKCLAVGMSHNF-RSVEAVQEITEYAKSIPGFVN------------------
LGPPAR2          NKCQYCRYQRCLNAGMSQDE-LILPVMEASVKFAKKLPGFTN------------------
BGPPAR2          NKCQYCRYQRCLFAGMSQDE-LALPVMEGSVRFAKKIPGFTS------------------
LGPPAR1          NRCQFCRLNKCVSVGMSHER-YLPCIVKCITTFAKEIPQFLD------------------
BGPPAR1          NRCQYCRLQKCISLGMSHETQYVPSIVMFITTLAKKIPQFLD------------------
HSRORA           NRCQHCRLQKCLAVGMSRDI-KITEAIQYVVEFAKRIDGFME------------------
HSRORB           NRCQHCRLQKCLALGMSRDI-QITHAIQYVVEFAKRITGFME------------------
HSRORG           NRCQHCRLQKCLALGMSRDH-HLTEAIQYVVEFAKRLSGFME------------------
LGHR3            NRCQYCRLQKCLALGMSRDD-KITLAVQQIIEFAKMIPGFMD------------------
BGHR3            NRCQYCRLQKCLALGMSRDD-KITLAVQQIIEFAKMIPGFME------------------
DMHR3            NRCQYCRLQKCLKLGMSRDE-KLTQMIQNIIEFAKLIPGFMR------------------
CEHR23           NRCQYCRLKKCIELGMSRDR-ELNPLIQAIIEFAKSIDGFMN------------------
CENR14           NRCQYCRFKKCLDSGMSKDH-EIDVDIKEVVNFVKEIPKFNF------------------
HSLXRA           RKCQECRLRKCRQAGMREEE-LAIVSVQEIVDFAKQLPGFLQ------------------
HSLXRB           RKCQQCRLRKCKEAGMREQE-LAIISVQEIVDFAKQVPGFLQ------------------
LGECR            RKCQACRLRRCKECGMKEEE-MTVLITNLIVEFAKSLPGFTS------------------
BGECR            RKCQFCRLRRCREVGMKEES-TFVIITQLIVEYAKCLPGFLS------------------
DMECR            RKCQECRLKKCLAVGMRPEE-ITILTVQLIVEFAKGLPAFTK------------------
HSFXR            RKCQECRLRKCKEMGMLAEE-MATNHVQVLVEFTKKLPGFQT------------------
HSPXR            RQCQACRLRKCLESGMKKED-MSTYMFKGIISFAKVISYFRD------------------
HSCAR            RHCPACRLQKCLDAGMRKDD-INTFMVLQVIKFTKDLPVFRS------------------
HSVDR            RHCQACRLKRCVDIGMMKED-LVSYSIQKVIGFAKMIPGFRD------------------
HSRARA           NRCQYCRLQKCFEVGMSKEE-LSTKCIIKTVEFAKQLPGFTT------------------
HSRARB           NRCQYCRLQKCFEVGMSKEE-LATKCIIKIVEFAKRLPGFTG------------------
HSRARG           NRCQYCRLQKCFEVGMSKEE-LATKCIIKIVEFAKRLPGFTG------------------
LGRAR            NRCQYCRLQKCFSAGMSREL-LSSGGIVKIVDFAKKINGFSS------------------
BGRAR            NRCQYCRLQKCIARGMSKEE-LSSAGVVLIVDFAKKIPGFLS------------------
HSTHRA           NQCQLCRFKKCIAVGMAMDK-IITPAITRVVDFAKKLPMFSE------------------
HSTHRB           NQCQECRFKKCIYVGMATDK-IITPAITRVVDFAKKLPMFCE------------------
LGTHR            NQCQECRFQKCVRVGMATDE-AMTPSIVKVVEFAKGVPGFTQ------------------
BGTHR            NTCQFCRFQKCLAGRMDPSE-AMTPSIVKVVEFAKGVPGFTQ------------------
SMTHRB           NSCQKCRFDRCISGGMAKDS-LIEPMIASLVAFARLVPGFEL------------------
SMTHRA           NSCQKCRFDRCIKGGMAKDY-LIEPAITRLVKFAKQIQGFDT------------------
HSMR             KNCPACRLQKCLQAGMNLGR-LAGKQMIQVVKWAKVLPGFKN------------------
HSPR             KNCPACRLRKCCQAGMVLGQ-LGERQLLSVVKWSKSLPGFRN------------------
HSGR             KNCPACRYRKCLQAGMNLEM-LGGRQVIAAVKWAKAIPGFRN------------------
HSAR             KNCPSCRLRKCYEAGMTLGE-LGERQLVHVVKWAKALPGFRN------------------
HSERA            KSCQACRLRKCYEVGMMKGN-LADRELVHMINWAKRVPGFVD------------------
HSERB            KSCQACRLRKCYEVGMVKCK-LADKELVHMISWAKKIPGFVE------------------
LGER             KSCQACRLRKCYEVGMNKGK-LADRELVYLINWAKHVPGYTD------------------
BGER             KSCQACRLRRCYEVGMNKGK-LSDRELVYLINWAKHVPGYTC------------------
HSERRB           KSCQACRFMKCLKVGMLKED-LADRELVVIIGWAKHIPGFSS------------------
HSERRG           KSCQACRFMKCLKVGMLKED-LADRELVVIIGWAKHIPGFST------------------
HSERRA           KACQACRFTKCLRVGMLKED-LFDREIVVTISWAKSIPGFSS------------------
LGERR            KACQACRFQKCLRVGMLRED-LADRELVITISWAKQVPGFTS------------------
BGERR            KACQACRFHKCLGVGMLRED-LADRELVMTISWAKQVPGFSN------------------
DMERR            KACQACRFQKCLLMGMLKED-IYDKELVSVIGWAKQIPGFID------------------
DMKNR            TTCKACRLRKCYNVGMSKG-----------------------------------------
DMKNRL           TACKACRLKKCLMVGMSKS-----------------------------------------
DMEGON           TKCQACRYRKCLNVGMSLG-----------------------------------------
LGHR4A           NRCQFCRFKKCLEKGMVLAR-IGDDIVVKLVHWIRNLPFYSE------------------
LGHR4B           RFCKRCRLRKCFEIGMRKER-IGDDIVVKLVHWIRNLPFYSE------------------
BGHR4            NRCQYCRFKKCLKMGMVLAQ-VGGKIVMRFIQWMKQLPFYRD------------------
DMHR4            NRCQYCRFKKCIEQGMVLQN-IGDSIVHKLVSWTKKLPFYLE------------------
CEHR91           NRCQSCRFRKCISKGMLTER-IGDEIVEQLVEWTKTLPFFDE------------------
HSGCNF           NRCQYCRLLKCLQMGMNRKR-LADELLFRQIAWIKKLPFFCE------------------
LGFTZ-F1         KRCPYCRFQKCLSVGMKLEK-LVDQLLFLMVEWARSSIFFKD------------------
BGFTZ-F1         KRCPYCRFQKCLSVGMKLER-IVDQLLFLMVEWARNSSFFKE------------------
DMFTZ-F1         KRCPYCRFQKCLEVGMKLEK-VLDQNLFSQVDWARNTVFFKD------------------
HSSF1            KRCPFCRFQKCLTVGMRLER-MADQTFISIVDWARRCMVFKE------------------
HSLRH1           KRCPYCRFQKCLSVGMKLEK-MADQTLFSIVEWARSSIFFRE------------------
CEHR25           KRCPSCRFQKCLTMGMKMEQ-VAEENLKDIVIWAKNDQLFSK------------------
LGHR39           KKCPACRFMRCLNMGMRLEQ-LTELRLYKLVRWARNLPQFGA------------------
BGHR39           KKCPACRFKRCLLMGMKLEQ-LAELRLYKLVRWARNLPQFGA------------------
DMHR39           KKCPACRFEKCLQKGMKLEN-VADHRLYKIVKWCKSLPLFKN------------------
SMFTZ-F1         KKCPACRFLKCVDKGMRIEN-LADQRLYRTVRWSRALPDFSL------------------
HSNURR1          NRCQYCRFQKCLAVGMVKED-LLTGSMEIIRGWAEKIPGFA-------------------
HSNOR1           NRCQYCRFQKCLSVGMVKEN-LLTASIDVSRSWAEKIPGFT-------------------
HSNGFIB          NRCQFCRFQKCLAVGMVKED-LLSGSLEVIRKWAEKIPGFA-------------------
LGHR38           NRCQFCRFQKCMAVGMVKED-ILIQSIDIIKSWAEKVPGFT-------------------
BGHR38           NRCQFCRFQKCLAVGMVKEN-ILLQSMDVLRAWADKIPGFT-------------------
DMHR38           NRCQFCRFQKCLVVGMVKEQ-LLTSSVDVIKQFAEKIPGYF-------------------
LGNR4A           NSCQHCRYNKCVAQGMRKEQ-YGYLELKFIIEWAKKVPGFQ-------------------
BGNR4A           NSCQFCRFQKCLNMGMRRDH-YGYLELRYIIEWAKKVPGFA-------------------
HSRXRA           NRCQYCRYQKCLAMGMKREQ-AADKQLFTLVEWAKRIPHFS-------------------
HSRXRB           NRCQYCRYQKCLATGMKREQ-AADKQLFTLVEWAKRIPHFS-------------------
HSRXRG           NRCQYCRYQKCLVMGMKREH-AADKQLFTLVEWAKRIPHFS-------------------
LGRXR            NRCQYCRYMKCLAMGMKREH-AADKQLFTLVDWAKRIPHFT-------------------
BGRXR            NRCQYCRYMKCLSMGMKREQ-AADKQLFTLVEWAKRIPHFT-------------------
DMUSP            NRCQYCRYQKCLTCGMKREQ-VVNKQLFQMVEYARMMPHFA-------------------
SMRXR1           TRCQHCRFEQCLAKGMKKEQ-SIEQQLPRIVNWARQLPVFSSV-----------------
SMRXR2           NRCQYCRYQKCLRAGMRRET-TNHLPLFDLVIWSSKLPYICQLSCGVHLDLLKSACMQLI
HSCOUP-TFA       NQCQYCRLKKCLKVGMRREE-LAARLLFSAVEWARNIPFFPD------------------
HSCOUP-TFB       NQCQYCRLKKCLKVGMRREE-LAARMLFSAVEWARNIPFFPD------------------
DMSVP            NQCQYCRLKKCLKMGMRREE-LAARLLFSAVEWAKNIPFFPE------------------
LGCOUP-TFA       NQCQYCRLRKCLKAGMRREE-LAARLLFSAVEWARNVHFFPE------------------
BGCOUP-TFA       NQCQYCRLKKCLKSGMRREE-LAARLLFSAVEWARNIPFFPD------------------
HSEAR2           NQCQYCRLKKCFRVGMRKEE-LAARLLFSTVEWARHAPFFPE------------------
CEUNC55          NQCQYCRLTKCIRMGMRKEE-FAAQTIFATVNWAR--TSMSN------------------
DMPNR            NQCQACRLKKCLQMGMNKDE-TSARLLFMAVKWAKNLPSFAR------------------
CEFAX1           NQCQACRLKKCLNKGMNKD-----------------------------------------
LGPNR            NQCQACRLKKCITLGMNKDE-CSARLLFMAVKWSKNLPSFSN------------------
HSPNR            NQCQACRLKKCLQAGMNQDE-TSARLLFMAVKWAKNLPVFSS------------------
LGNR2E           NQCQACRFRKCLDVKMNKDE-TAARLLFMSVKWARNIPSFLQ------------------
HSTLX            NQCRACRLKKCLEVNMNKDE-SAARLLFMSIKWAKSVPAFST------------------
LGTLX            NQCRACRLKKCEEAGMNKDE-AAARLLFMSVKWAKTVPAFLS------------------
DMTLL            NQCRACRLRKCFEVGMNKDE-TAAEHLFKNVNWIKSVRAFTE------------------
CEHR67           NQCRACRLRKCLEIGMNKD-----------------------------------------
LGDSF            NQCRSCRLKKCFDADMNKDE-VMARLLFTIIGWVKQIPAFMI------------------
BGDSF            NQCRACRLNKCFQADMNKEE-VMVRLMFTVVTWVRHIPAFIS------------------
DMDSF            NQCRACRLAKCFQSAMNKDE-TTARLLFMAVRWVKCLMPFQT------------------
LGFAX1           NWCPYCRLKKCLSINMNRNT-ICQQILMSSLRRLHYNRIFRS------------------
BGFAX1           NWCPHCRLQKCFAVNMNRNS-TLQQILLATFRRAQYNQLFRL------------------
DMFAX1           NWCPSCRFQRCLAVGMNAA-----------------------------------------
BGPNR            NQCQACRFQKCLSVNMNRNS-ISEEILLACVTWARLLPAFIA------------------
HSTR2            NRCQYCRLQRCIAFGMKQDE-SASRLLFLSMHWALSIPSFQA------------------
HSTR4            NRCQFCRLKKCLEMGMKMEE-SASRLLFLSMHWARSIPAFQA------------------
BGTR             NRCQYCRLQKCLAVGMRSEE-SASRLLFLSMHWTRSVTAFQE------------------
CEHR41           NRCQYCRLRKCLSMGMRSE-----------------------------------------
DMHR78           NRCQFCRLQKCLASGMRSDE-TGSRIIFLTIHTLRKVPVFEQ------------------
SMTR             NRCQYCRLQKCLAVGMRSEE-LASRVLFLTVDWLRRFDGLKR------------------
HSHNF4           NQCRYCRLKKCFRAGMKKEE-SMKEQLLVLVEWAKYIPAFCE------------------
HSHNF4G          NQCRYCRLRKCFRAGMKKEE-SMKQQLLVLVEWAKYIPAFCE------------------
LGHNF4           NQCRYCRLRKCFRAGMKKEE-SMKQQLLILVEWAKYIPCFCE------------------
BGHNF4           NQCRYCRLRKCFRAGMKKEE-SMKQQLLGLVEWAKLIPCFSE------------------
DMHNF4           NQCRYCRLRKCFKAGMKKEE-SMKQQLLTLVEWAKQIPAFNE------------------
SMHNF4           NQCRFCRFRKCFRVGMKESE-SIRTQLIFLIEWAKNLTVFTS------------------
CEHR1            CACRHCRFNKCLLVGMDAKM-WNIREMRICIEWAKTFDVYQR------------------
CEHR49           CACRYCRFQKCVQVGMKREE-ISRTTLLLMVEWAKTINPFMD------------------
BGNRU2           KLCQLCRYQKCLSVGMGKDI-WLENMIRGMVKFAKAIPGFGK------------------
BGNRU3           KICQKCRFDKCLRLAIKIGL-GIHNEIATVIKFFKQIPGFKH------------------
BGNRU1           NACSYCRYRRCVEMGMSRDE-MTEKWLRNYINYAKNVPGFKE------------------
CEHR85           ASTSQHFPPGGLTYDQSSANPIIPQAIQSISARIRQLP----------------------
                                                                             

HSDAX1           ---------RRRETGGNEPLPVPTLRKVPSASQ---------------------------
HSSHP            ---------EPSSSGGSGQLPD---RPQPSLAA---------------------------
LGDAX1           ---------SPDE---------------PSMKS---------------------------
BGDAX1           ---------SQDE---------------PIMKS---------------------------
CEDAF12          -------VSQEGK-FSLLKGGMIEMLTVRGVTRYDASTNSFKTPTIKGQNVSV-------
CEHR48           ------------------------------------------------------------
DMHR96           -------MCQEDQ-VALLKGGCTEMMIMRSVMIYDDDRAAWKVPHTKENMGNI-------
CEHR8            -------LHVDDR-KNLLKSGFGELLIVRGLMAYDKSDNSWNHSFGVRGKMEV-------
LGNR1J1          -------LSQEDQ-IHILKGGIMEIFILRSAMSFDKNSEKWKYSDTEGKKQMD-------
BGNR1J1          -------LKQEDQ-IHLLKGGIMEIFYLRSAISFDSKNSGWKFRLQQMSAPTE-------
LGNR1J2          -------LSQTDQ-ISLLKGGSIELLIIRSVITFDREKQHFLDPYDNGKYAMT-------
BGNR1J2          -------LSQADQ-ISLLKGGSIELLIIRSVITFDVDKMQFLDPYDKEKYAMT-------
LGNR1J3          -------LCKDDQ-ICLLKGAVVDVMMLRSAVNYDPSTESWSLSTMSYDSN---------
BGNR1J3          -------LNKEDQ-MSLLKGSVVDIMMLRSAVNYDPFTESWSLNTISQGSSQA-------
BGNR1J4          -------LSQDDQ-IAALKASVMKTVLLRSALFYIIEKDAWITPKGEIPSSIL-------
CEODR-7          ------------------------------------------------------------
LGE78            -------LSQDDQ-LILIKAGFFEVWLTRMSRMFNRNENLVTFED---------------
BGE78            -------LSQDDQ-LILIKTGFFEIWLARMSRMILKDEDIIVFED---------------
DME78            -------FTQDDQ-LILIKLGFFEVWLTHVARLIN--EATLTLDD---------------
SME78            -------LGQPDQ-LVLIKAAFFEVWLVQASRLISTNDRKITLAD---------------
LGE75            -------LNQDDQ-VTLLKAGTFEVLLVRLSCLFDPDTNTLMFTG---------------
BGE75            -------LNQDDQ-VTLLKAGTFEVLLVRLACLFDPVSNTMMFTG---------------
DME75            -------LTQDDK-FTLLKAGLFDALFVRLICMFDSSINSIICLN---------------
HSREV-ERB-A      -------LSQHDQ-VTLLKAGTFEVLMVRFASLFNVKDQTVMFLS---------------
HSREV-EEB-B      -------LSQHDQ-VNLLKAGTFEVLMVRFASLFDAKERTVTFLS---------------
LGREV-ERB        -------LDQEDQ-IKLLKRGSFDVLLARFTLLVNPQTQEMMDPT---------------
BGREV-ERB        -------VDQEDQ-IKLIKQGSFEVMVARFSLLVDEINEEMLDPQ---------------
LGROR            -------LDQDDQ-ISLIKGGCFEVACVVCAPFVDNDSNTIYLLG---------------
BGROR            -------LDQDDQ-ISLIKGGCFEVACVVCAPFIDAETNSIFLLG---------------
HSPPARA          -------LDLNDQ-VTLLKYGVYEAIFAMLSSVMNKDGMLVAYGN---------------
HSPPARB          -------LFLNDQ-VTLLKYGVHEAIFAMLASIVNKDGLLVANGS---------------
HSPPARG          -------LDLNDQ-VTLLKYGVHEIIYTMLASLMNKDGVLISEGQ---------------
LGPPAR2          -------LSMADQ-ICLMKNNGFMVVQLALHILIDKDYIHFVSRR---------------
BGPPAR2          -------LAMRDQ-IILMKRNGFMVVHLALSELLTLLQEMQHCLRTV-LATKN-------
LGPPAR1          -------LSLDEQ-RLLVKGCLLEVAAIHDSTHILHSEEKWEDEK---------------
BGPPAR1          -------VSQEDQ-RALIKGSILEIAFLYDATHVKLIQDWWTNTK---------------
HSRORA           -------LCQNDQ-IVLLKAGSLEVVFIRMCRAFDSQNNTVYFDG---------------
HSRORB           -------LCQNDQ-ILLLKSGCLEVVLVRMCRAFNPLNNTVLFEG---------------
HSRORG           -------LCQNDQ-IVLLKAGAMEVVLVRMCRAYNADNRTVFFEG---------------
LGHR3            -------LSQDDQ-IMLLKAGSFELALLQLCRAYDVASNSVIFGN---------------
BGHR3            -------LSQDDQ-IMLLKAGSFELALMQLCRVFDAATNRVVFGN---------------
DMHR3            -------LSQDDQ-ILLLKTGSFELAIVRMSRLLDLSQNAVLYGD---------------
CEHR23           -------LPQETQ-IQLLKGSVFELSLVFAAMYYNVDAQAVCGER---------------
CENR14           -------INGNDK-AVLLRKNAFPLYLLRIVRGMSNRGLMLRDGR---------------
HSLXRA           -------LSREDQ-IALLKTSAIEVMLLETSRRYNPGSESITFLKDFSYNRED-------
HSLXRB           -------LGREDQ-IALLKASTIEIMLLETARRYNHETECITFLKDFTYSKDD-------
LGECR            -------LSKADQ-IVLLKAASSEVMAIRAARCYDLETRCIVFANGVPCTLEN-------
BGECR            -------LSKADQ-ITLLKSSTTEVMTIRAARCYDLESRCIVFGNGQPCSVDN-------
DMECR            -------IPQEDQ-ITLLKACSSEVMMLRMARRYDHSSDSIFFANNRSYTRDS-------
HSFXR            -------LDHEDQ-IALLKGSAVEAMFLRSAEIFNKKLP----SGHSDLLEER-------
HSPXR            -------LPIEDQ-ISLLKGAAFELCQLRFNTVFNAETGTWECG-RLSYCLED-------
HSCAR            -------LPIEDQ-ISLLKGAAVEICHIVLNTTFCLQTQNFLCG-PLRYTIEDG------
HSVDR            -------LTSEDQ-IVLLKSSAIEVIMLRSNESFTMDDMSWTCGNDYKYRVSD-------
HSRARA           -------LTIADQ-ITLLKAACLDILILRICTRYTPEQDTMTFSDGLTLNRT--------
HSRARB           -------LTIADQ-ITLLKAACLDILILRICTRYTPEQDTMTFSDGLTLNRT--------
HSRARG           -------LSIADQ-ITLLKAACLDILMLRICTRYTPEQDTMTFSDGLTLNRT--------
LGRAR            -------LCTSDQ-ITLLKAACLEIMILRLSFRYDPDLDSMVFSNKVCINRE--------
BGRAR            -------LSTSDQ-ITLLKAACLEIMILRISIRYDLETDTMQFSNGLSLTRE--------
HSTHRA           -------LPCEDQ-IILLKGCCMEIMSLRAAVRYDPESDTLTLSGEMAVKRE--------
HSTHRB           -------LPCEDQ-IILLKGCCMEIMSLRAAVRYDPESETLTLNGEMAVTRG--------
LGTHR            -------LNVDDQ-ILLLKSCCMEIMCLRAARRYEPDEQILVLSNGMTIHKS--------
BGTHR            -------LNVDDQ-ILLLKSCCMEIMCLRAARRYEPDEQILVLSNGMTIHKS--------
SMTHRB           -------LDANDQ-TRLLRGCCLDIITLRAAYLLSRIAVSLGIVDSNGHNK---------
SMTHRA           -------LEADDQ-IRLLCGCCIDLITLRAAYCLSKSAKIQGLVDHSLLIRGPITTATT-
HSMR             -------LPLEDQ-ITLIQYSWMCLSSFALSWRS--------------------------
HSPR             -------LHIDDQ-ITLIQYSWMSLMVFGLGWRS--------------------------
HSGR             -------LHLDDQ-MTLLQYSWMFLMAFALGWRS--------------------------
HSAR             -------LHVDDQ-MAVIQYSWMGLMVFAMGWRS--------------------------
HSERA            -------LTLHDQ-VHLLECAWLEILMIGLVWRS--------------------------
HSERB            -------LSLFDQ-VRLLESCWMEVLMMGLMWRS--------------------------
LGER             -------LSLSDQ-VHLIECCWMELLLLNCAFRS--------------------------
BGER             -------LTLSDQ-VHLIECCWMELLLLNCAFRS--------------------------
HSERRB           -------LSLGDQ-MSLLQSAWMEILILGIVYRS--------------------------
HSERRG           -------LSLADQ-MSLLQSAWMEILILGVVYRS--------------------------
HSERRA           -------LSLSDQ-MSVLQSVWMEVLVLGVAQRS--------------------------
LGERR            -------LNLSDQ-MNLLQHSWLEVLCLNLVYRS--------------------------
BGERR            -------LSLVDQ-MMLLQHSWLEILMLSLVFRS--------------------------
DMERR            -------LPLNDQ-MKLLQVSWAEILTLQLTFRS--------------------------
DMKNR            ------------------------------------------------------------
DMKNRL           ------------------------------------------------------------
DMEGON           ------------------------------------------------------------
LGHR4A           -------IPLKLQ-SQMLTKKWHELLLLIMTAFS--------------------------
LGHR4B           -------IPLKLQ-SQMLTKKWHELLLLIMTAFS--------------------------
BGHR4            -------IPKELQ-TKILMSKWHELLLLIMVS----------------------------
DMHR4            -------IPVEIH-TKLLTDKWHEILILTTAAYQALHGKRRGEGG---------------
CEHR91           -------LPVEAH-THLLTQRWAELVLLSAGYYD--------------------------
HSGCNF           -------LSIKDY-TCLLSSTWQELILLSSLTVY--------------------------
LGFTZ-F1         -------MRVEDQ-MKLLQNSWSEILFLDFVYRQ--------------------------
BGFTZ-F1         -------IKVEDQ-MKLLHSSWSEILILDFMYRN--------------------------
DMFTZ-F1         -------LKVDDQ-MKLLQHSWSDMLVLDHLHHR--------------------------
HSSF1            -------LEVADQ-MTLLQNCWSELLVFDHIYRQ--------------------------
HSLRH1           -------LKVDDQ-MKLLQNCWSELLILDHIYRQ--------------------------
CEHR25           -------LSLDDQ-MILLQTSWTTVHIVDITNAM--------------------------
LGHR39           -------ISTDDQ-ILLLQSCWSDLLALGVCWRT--------------------------
BGHR39           -------ISTDDQ-ILLLQNCWSELIALSLCWRS--------------------------
DMHR39           -------ISIDDQ-ICLLINSWCELLLFSCCFRS--------------------------
SMFTZ-F1         -------LDTDDQ-ILLIQNCWADLLCLDCCWRS--------------------------
HSNURR1          ------DLPKADQ-DLLFESAFLELFVLRLAYRSNPVEGK--------------------
HSNOR1           ------DLPKEDQ-TLLIESAFLELFVLRLSIRSNTAEDK--------------------
HSNGFIB          ------ELSPADQ-DLLLESAFLELFILRLAYRSKPGEGK--------------------
LGHR38           ------DLCKEDQ-ELLFQSATLELFVLRAAYRIQANDDN--------------------
BGHR38           ------DLHKDDQ-ELLFQSASLELFVLKAAYRVQVNDEK--------------------
DMHR38           ------DLLPEDQ-ELLFQSASLELFVLRLAYRARIDDTK--------------------
LGNR4A           ------EMSMDDQ-MCLLKSAFMELNVLRLAYRSMNLDRC--------------------
BGNR4A           ------ELDFSDQ-IALLKSSFMELNVLRLSFRSMDFENK--------------------
HSRXRA           ------ELPLDDQ-VILLRAGWNELLIASFSHRSIAVKDG--------------------
HSRXRB           ------SLPLDDQ-VILLRAGWNELLIASFSHRSIDVRDG--------------------
HSRXRG           ------DLTLEDQ-VILLRAGWNELLIASFSHRSVSVQDG--------------------
LGRXR            ------ELPLEDQ-VIQLRAGWNELLIAGFSHRSIAVKDG--------------------
BGRXR            ------ELPLEDQ-VILLRAGWNELLIAGFSHRSIMAKDG--------------------
DMUSP            ------QVPLDDQ-VILLKAAWIELLIANVAWCSIVSLDDG-------------------
SMRXR1           ------YLSFDDQ-FCLIKAAWPELVLISSAYHSTVIRDG--------------------
SMRXR2           MKKINKSVPLDEK-MDYYYSNFPEFHLLNNLTKPMDNNNN--------------------
HSCOUP-TFA       -------LQITDQ-VSLLRLTWSELFVLNAAQCSMPLHVAP-------------------
HSCOUP-TFB       -------LQITDQ-VALLRLTWSELFVLNAAQCSMPLHVAP-------------------
DMSVP            -------LQVTDQ-VALLRLVWSELFVLNASQCSMPLHVAP-------------------
LGCOUP-TFA       -------LHVNDQ-VELLRISWSELFVLNAAQSSMPCHLSP-------------------
BGCOUP-TFA       -------LQVTDQ-VALLRLGWSELFVLNAAQCSMPLHVAP-------------------
HSEAR2           -------LPVADQ-VALLRLSWSELFVLNAAQAALPLHTAP-------------------
CEUNC55          -------LVKGDQ-LILLRHSWTPIFIFALAQSNFALNLST-------------------
DMPNR            -------LSFRDQ-VILLEESWSELFLLNAIQWCIPLDPTG-------------------
CEFAX1           ------------------------------------------------------------
LGPNR            -------LPFRDQ-VILLEEAWSELFLLCAIQWSMPMEACP-------------------
HSPNR            -------LPFRDQ-VILLEEAWSELFLLGAIQWSLPLDSCP-------------------
LGNR2E           -------LPFRDQ-AILLEESWSELFILSASQWSLPLDAAT-------------------
HSTLX            -------LSLQDQ-LMLLEDAWRELFVLGIAQWAIPVDANT-------------------
LGTLX            -------LPFRDQ-VILVEEAWRELFVLGAAQFQIPLEAGP-------------------
DMTLL            -------LPMPDQ-LLLLEESWKEFFILAMAQYLMPMNFAQ-------------------
CEHR67           ------------------------------------------------------------
LGDSF            -------LTEADQVILLTT-SWKDLFLLGIVQWGLPVDVNG-------------------
BGDSF            -------LCSADQVQLLIASAWKELFLLGLVQWGLPVEHLI-------------------
DMDSF            -------LSKNDQ-HLLLQESWKELFLLNLAQWTIPLDLTP-------------------
LGFAX1           -------LYPADQ-MLLVQNTWSELFLLSAAYWPVDICQII-------------------
BGFAX1           -------LHPHDQ-IVLLELRWAELFILTASYWPVDVAKLI-------------------
DMFAX1           ------------------------------------------------------------
BGPNR            -------LNDSDK-KILLEATWAELFVLLAAERGLHFDTSY-------------------
HSTR2            -------LGQENS-ISLVKAYWNELFTLGLAQCWQVMNVA--------------------
HSTR4            -------LGQDCN-TSLVRACWNELFTLGLAQCAQVMSLS--------------------
BGTR             -------LNADLQ-TALVRSCWSELFTLGLAQCSSTMCLP--------------------
CEHR41           ------------------------------------------------------------
DMHR78           -------LEAHTQ-VKLLRGVWPALMAIALAQCQGQLSVP--------------------
SMTR             -------LPIGVQ-RDLVAISWSDLFVLGLCQAADQINRSQ-------------------
HSHNF4           -------LPLDDQ-VALLRAHAGEHLLLGATKRSMVFK----------------------
HSHNF4G          -------LPLDDQ-VALLRAHAGEHLLLGATKRSMMYK----------------------
LGHNF4           -------LPLDDQ-VALLRAHAGEHLVLGVAKRSLEVNN---------------------
BGHNF4           -------LPLDDQ-VALLRAHAGEHLILGVAKRSIPLS----------------------
DMHNF4           -------LQLDDQ-VALLRAHAGEHLLLGLSRRSMHLK----------------------
SMHNF4           -------LTINDQ-IALLQAHAGEMLILGAIWRSITLGPTINKSNEYHIDKLKYIEQKMN
CEHR1            -------LNLFDQ-FALVRNFAFAFNLLNRVFYSPDHGPD--------------------
CEHR49           -------LSMEDK-IILLKNYAPQHLILMPAFRSPDTTR---------------------
BGNRU2           -------VITPDK-VNLIKYSRQEFCVFSIYTTLNCELGVMRGGDEWKCEYDIAKAGSF-
BGNRU3           -------LPTSDQ-IKLVKGCSHEYHILGLYRGWDNTTRCMTFATETLTEQDLRKV----
BGNRU1           -------LALSDQ-ASLVRGTWFEFWFLGAYRGYNSDLRVVYYPNRTFHEEEIIKVFG--
CEHR85           -----------PQTVILTAIAVCQADLLPESQQP--------------------------
                                                                                                                                                        

HSDAX1           ------------------------------------------------------------
HSSHP            ------------------------------------------------------------
LGDAX1           ------------------------------------------------------------
BGDAX1           ------------------------------------------------------------
CEDAF12          ------------------------------------------------------------
CEHR48           ------------------------------------------------------------
DMHR96           ------------------------------------------------------------
CEHR8            ------------------------------------------------------------
LGNR1J1          ------------------------------------------------------------
BGNR1J1          ------------------------------------------------------------
LGNR1J2          ------------------------------------------------------------
BGNR1J2          ------------------------------------------------------------
LGNR1J3          ------------------------------------------------------------
BGNR1J3          ------------------------------------------------------------
BGNR1J4          ------------------------------------------------------------
CEODR-7          ------------------------------------------------------------
LGE78            ------------------------------------------------------------
BGE78            ------------------------------------------------------------
DME78            ------------------------------------------------------------
SME78            ------------------------------------------------------------
LGE75            ------------------------------------------------------------
BGE75            ------------------------------------------------------------
DME75            ------------------------------------------------------------
HSREV-ERB-A      ------------------------------------------------------------
HSREV-EEB-B      ------------------------------------------------------------
LGREV-ERB        ------------------------------------------------------------
BGREV-ERB        ------------------------------------------------------------
LGROR            ------------------------------------------------------------
BGROR            ------------------------------------------------------------
HSPPARA          ------------------------------------------------------------
HSPPARB          ------------------------------------------------------------
HSPPARG          ------------------------------------------------------------
LGPPAR2          ------------------------------------------------------------
BGPPAR2          ------------------------------------------------------------
LGPPAR1          ------------------------------------------------------------
BGPPAR1          ------------------------------------------------------------
HSRORA           ------------------------------------------------------------
HSRORB           ------------------------------------------------------------
HSRORG           ------------------------------------------------------------
LGHR3            ------------------------------------------------------------
BGHR3            ------------------------------------------------------------
DMHR3            ------------------------------------------------------------
CEHR23           ------------------------------------------------------------
CENR14           ------------------------------------------------------------
HSLXRA           ------------------------------------------------------------
HSLXRB           ------------------------------------------------------------
LGECR            ------------------------------------------------------------
BGECR            ------------------------------------------------------------
DMECR            ------------------------------------------------------------
HSFXR            ------------------------------------------------------------
HSPXR            ------------------------------------------------------------
HSCAR            ------------------------------------------------------------
HSVDR            ------------------------------------------------------------
HSRARA           ------------------------------------------------------------
HSRARB           ------------------------------------------------------------
HSRARG           ------------------------------------------------------------
LGRAR            ------------------------------------------------------------
BGRAR            ------------------------------------------------------------
HSTHRA           ------------------------------------------------------------
HSTHRB           ------------------------------------------------------------
LGTHR            ------------------------------------------------------------
BGTHR            ------------------------------------------------------------
SMTHRB           ------------------------------------------------------------
SMTHRA           ------------------------------------------------------------
HSMR             --------------------------YKHTNSQFLYFAPDLVFNEEKMH-QSA-------
HSPR             --------------------------YKHVSGQMLYFAPDLILNEQRMK-ESS-------
HSGR             --------------------------YRQSSANLLCFAPDLIINEQRMT-LPC-------
HSAR             --------------------------FTNVNSRMLYFAPDLVFNEYRMH-KSR-------
HSERA            --------------------------MEHPG--KLLFAPNLLLDRNQGKCVEG-------
HSERB            --------------------------IDHPG--KLIFAPDLVLDRDEGKCVEG-------
LGER             --------------------------MDHEGK-RLVFAPDFHLDR-QLWNLTG-------
BGER             --------------------------MEHEGR-TLVFAPDFHLER-HQWALTG-------
HSERRB           --------------------------LPYDD--KLVYAEDYIMDEEHSR-LAG-------
HSERRG           --------------------------LSFED--ELVYADDYIMDEDQSK-LAG-------
HSERRA           --------------------------LPLQD--ELAFAEDLVLDEEGAR-AAG-------
LGERR            --------------------------CPYSG--YLCFAEDLKVGSDLVKTYNV-------
BGERR            --------------------------CPYKG--NICFAEDLQISEEMVETLSF-------
DMERR            --------------------------LPFNG--KLCFATDVWMDEHLAK-ECG-------
DMKNR            ------------------------------------------------------------
DMKNRL           ------------------------------------------------------------
DMEGON           ------------------------------------------------------------
LGHR4A           ---------------ACPLFTDLFRQN--ISKIQCYLNKTFGNSLSTNQLNKE-------
LGHR4B           ---------------ACPLFTDLFRQN--ISKIQCYLNKTFGNSLSTNQLNKE-------
BGHR4            --------------DYRPTFSELYHKN--MLRMQDYLDKSFNKFFTLDQLQSD-------
DMHR4            --------------TPIPSPAQPLHKDSHLSTLQTCLTTLMGQPIAMEQLKLD-------
CEHR91           -----------------TDEISFTNPQVNLRLLQNRLSLVLGKEIPLEHVAKE-------
HSGCNF           -------------------------SKQIFGELADVTAKYSPSDEELHRFSDE-------
LGFTZ-F1         ------------------------VHDCWGSEIVLENGQKINLDILDKLG----------
BGFTZ-F1         ------------------------VHSVWGKDIMKPNGTGIGFDILDKIG----------
DMFTZ-F1         ------------------------IHNGLPDETQLNNGQVFNLMSLGLLG----------
HSSF1            ------------------------VQHGKEGSILLVTGQEVELTTVATQAGSL-------
HSLRH1           ------------------------VVHGKEGSIFLVTGQQVDYSIIASQAGAT-------
CEHR25           ------------------------VHGNLLSQYKMSNGDEVPVGLVALLG----------
LGHR39           ------------------------MEE--PSSLRISATKTISMEFATSVG----------
BGHR39           ------------------------IDT--PNQISISSTHHITAEWAQHLG----------
DMHR39           ------------------------IDT--PGEIKMSQGRKITLSQAKSNG----------
SMFTZ-F1         ------------------------LPT--PSEIRLTSSKCINLEAAREMG----------
HSNURR1          ----------------------------------LIFCNGVVLHRLQCVRGFG-------
HSNOR1           ----------------------------------FVFCNGLVLHRLQCLRGFG-------
HSNGFIB          ----------------------------------LIFCSGLVLHRLQCARGFG-------
LGHR38           ----------------------------------IIFDNGLVLHRLQCLGIFG-------
BGHR38           ----------------------------------IIFENGQVYHRLQCMKTFG-------
DMHR38           ----------------------------------LIFCNGTVLHRTQCLRSFG-------
LGNR4A           ----------------------------------IKFAEGVVIPTDVAQGMGWG------
BGNR4A           ----------------------------------IKFCEDLILPINYCESMGWG------
HSRXRA           ----------------------------------ILLATGLHVHRNSAHSAGVG------
HSRXRB           ----------------------------------ILLATGLHVHRNSAHSAGVG------
HSRXRG           ----------------------------------ILLATGLHVHRSSAHSAGVG------
LGRXR            ----------------------------------ILLSTGLHVHRSSARDAGVG------
BGRXR            ----------------------------------ILLATGLHVHRSSAHQAGVG------
DMUSP            -----------------------------GAGGQLFLNQSFSYHRNSAIKAGVS------
SMRXR1           ----------------------------------LLLSIGRHLGREVAKSHGLG------
SMRXR2           ---------------------------------DSISSKPTNINDNSVDDDMIRKRN---
HSCOUP-TFA       -----------------------------LLAAAGLHASPMSADR-------------VV
HSCOUP-TFB       -----------------------------LLAAAGLHASPMSADR-------------VV
DMSVP            -----------------------------LLAAAGLHASPMAADR-------------VV
LGCOUP-TFA       -----------------------------LLAAAGLHASPMPADH-------------VV
BGCOUP-TFA       -----------------------------LLAAAGLHASPMAAER-------------VV
HSEAR2           -----------------------------LLAAAGLHAAPMAAER-------------AV
CEUNC55          -----------------------------HLTAVTATAASTSKSEDEEKSEEKP---ERV
DMPNR            -----------------------------CALFSVAEHCNNLENNANGDTCI-----TKE
CEFAX1           ------------------------------------------------------------
LGPNR            -----------------------------LFLLPDHGHSTQSG---------------KV
HSPNR            -----------------------------LLAPPEASAAGGAQG-------------RLT
LGNR2E           -----------------------------LLMASGVTSENSATEKS-------------V
HSTLX            -----------------------------LLAVSGMNGDNTDSQKL-------------N
LGTLX            -----------------------------LLTSAGISTEQSPPEKV-------------V
DMTLL            -----------------------------LLFVY--ESENANREIM-------------G
CEHR67           ------------------------------------------------------------
LGDSF            -----------------------------IHRS----INFLGNVGE-------------M
BGDSF            -----------------------------SREE----LATSS------------------
DMDSF            -----------------------------ILESP---LIRERVLQD-------------E
LGFAX1           -----------------------------HMAKSTNDQSCKIKKI---------------
BGFAX1           -----------------------------NKLR---DKSGSKKQG---------------
DMFAX1           ------------------------------------------------------------
BGPNR            -----------------------------FLAHMDLTSDDHPKQNQ-----------LLV
HSTR2            --------------------------------TILATFVNCLHNSLQQ-DKMST---ERR
HSTR4            --------------------------------TILAAIVNHLQNSIQE-DKLSG---DRI
BGTR             --------------------------------TMLAAILNHLQASLQRGDHGNQ---EKV
CEHR41           ------------------------------------------------------------
DMHR78           --------------------------------TIIGQFIQSTR-QLADIDKIEP---LKI
SMTR             -----------------------------NHRSNQESNDSQSTNSLCAQNDINS---TRV
HSHNF4           --------------------------------DVLLLGNDYIVPRHCPELAEMS------
HSHNF4G          --------------------------------DILLLGNNYVIHRNS-CEVEIS------
LGHNF4           --------------------------------DVLLLGNDAVIPRTA--SDGIG------
BGHNF4           --------------------------------EVLLLSNESVITRQNIDPDVS-------
DMHNF4           --------------------------------DVLLLSNNCVITRHCPDPLVSPNL----
SMHNF4           GGSGGGEQSTQKNSNIDDPLDTTYIQSINYEPQFILLGNNRIISRQNPLPEIAD------
CEHR1            ---------------------------------KIVFQGAFIMRQPQQQVQLSGCR----
CEHR49           ---------------------------------VCLFNNTYMTRDNNTDLNGFAAF----
BGNRU2           ------------------------------------------------------------
BGNRU3           ------------------------------------------------------------
BGNRU1           ------------------------------------------------------------
CEHR85           ------------------------------------------------------------
                                                                             

HSDAX1           --------------------------------------------------------VQAI
HSSHP            --------------------------------------------------------VQWL
LGDAX1           --------------------------------------------------------VESI
BGDAX1           --------------------------------------------------------VEGV
CEDAF12          ----------------------------------N-----VDDMFAKLNANAQAQKAKCL
CEHR48           ------------------------------------------------------------
DMHR96           ----------------------------------R-----TDLLKFAEGN----IYEEHQ
CEHR8            ----------------------------------K-----VEVLK---NPKLEEHYKAHM
LGNR1J1          ----------------------------------P---------RVIATALSPDMYSSHM
BGNR1J1          ----------------------------------APASQEAKVDSTIIKNVSAPMFMHHM
LGNR1J2          ----------------------------------A---------EQLKMGEGSGLFDEHM
BGNR1J2          ----------------------------------T---------DQLKMGQGSGLFDEHM
LGNR1J3          --------------------------------------RISADILKCGGRETMEMFKSYS
BGNR1J3          ----------------------------------H-GERISADILKMGTPETKQLFMTYS
BGNR1J4          ----------------------------------K------------KSTGFVSVHNNHV
CEODR-7          ------------------------------------------------------------
LGE78            ----------------------------------GSMIHKDELSV-----VFSPAFVSSL
BGE78            ----------------------------------GSCIARQELAV-----VYSPDFVTLL
DME78            ----------------------------------GAYLTRQQLEI-----LYDSDFVNAL
SME78            ----------------------------------GKQITKQELDF-----IYSPSVVCSI
LGE75            ----------------------------------GRLFRRQPSNNTNNISCGAGFLLDSM
BGE75            ----------------------------------GKLFRRQTS----TVTTNVGFLLDSM
DME75            ----------------------------------GQVMRRDAIQN----GANARFLVDST
HSREV-ERB-A      ----------------------------------RTTYSLQELGA-----MGMGDLLSAM
HSREV-EEB-B      ----------------------------------GKKYSVDDLHS-----MGAGDLLNSM
LGREV-ERB        ----------------------------------LSLRCPRHVVEN--MPMG--MIIKEF
BGREV-ERB        ----------------------------------LKMKSSRKVVQQ--MPMG--PFLDEF
LGROR            ----------------------------------NGTLITREEMKI--GFPLGEHFVELL
BGROR            ----------------------------------NSSIAMREEMKL--GFPLGEHFVELL
HSPPARA          --------------------------------------GFITREFLKSLRKPFCDIMEPK
HSPPARB          --------------------------------------GFVTREFLRSLRKPFSDIIEPK
HSPPARG          --------------------------------------GFMTREFLKSLRKPFGDFMEPK
LGPPAR2          -------------------------------------NAFRLNRFSPYLCKEVQNLLERT
BGPPAR2          ----------------------------------SRDSGLRIRRNSYYICDQMARLLGHA
LGPPAR1          -------------------------------------LKFRLDTKHWNEYGLLGEVFHHM
BGPPAR1          -------------------------------------LKFSISRSHLEQMSFIGKIIEKF
HSRORA           --------------------------------------KYASPDVFKSLGCED--FISFV
HSRORB           --------------------------------------KYGGMQMFKALGSDD--LVNEA
HSRORG           --------------------------------------KYGGMELFRALGCSE--LISSI
LGHR3            --------------------------------------SYIPLDAFHALDAEEKMVMEKI
BGHR3            --------------------------------------MFLPLEAFANLN----------
DMHR3            --------------------------------------VMLPQEAFYTSDSEEMRLVSRI
CEHR23           --------------------------------------YSVPFACLIAEDDAEMQLIVEV
CENR14           ------------------------------------------LIDFKSLQLLYGSLADEM
HSLXRA           ----------------------------------------------FAKAGLQVEFINPI
HSLXRB           ----------------------------------------------FHRAGLQVEFINPI
LGECR            ----------------------------------------------MKATG-MGEYAELT
BGECR            ----------------------------------------------MKAAG-LGHYAELL
DMECR            ----------------------------------------------YKMAG-MADNIEDL
HSFXR            ----------------------------------------------IRNSGISDEYITPM
HSPXR            -----------------------------------------------TAGGFQQLLLEPM
HSCAR            -------------------------------------------ARVSPTVGFQVEFLELL
HSVDR            ----------------------------------------------VTKAGHSLELIEPL
HSRARA           ----------------------------------------------QMHNAGFGPLTDLV
HSRARB           ----------------------------------------------QMHNAGFGPLTDLV
HSRARG           ----------------------------------------------QMHNAGFGPLTDLV
LGRAR            ----------------------------------------------QLEEGGFGVLAATI
BGRAR            ----------------------------------------------QLKKGGFGPLTSTI
HSTHRA           ----------------------------------------------QLKNGGLGVVSDAI
HSTHRB           ----------------------------------------------QLKNGGLGVVSDAI
LGTHR            ----------------------------------------------QLNHVSVGALVEPI
BGTHR            ----------------------------------------------QLNHVSVGALVEPI
SMTHRB           ------------PQFTTSPLDSADIFVQNVPSHQHNVASVIPNNIYPQLGTSDVKCAQMI
SMTHRA           ------------PPTTTSTSRPSNNQSNLTHQYNTITPPYIPNNQYPKLGISDEKCAQLI
HSMR             ----------------------------------------------------MYELCQGM
HSPR             ----------------------------------------------------FYSLCLTM
HSGR             ----------------------------------------------------MYDQCKHM
HSAR             ----------------------------------------------------MYSQCVRM
HSERA            ----------------------------------------------------MVEIFDML
HSERB            ----------------------------------------------------ILEIFDML
LGER             ----------------------------------------------------MTEILEQV
BGER             ----------------------------------------------------MGDVLEQV
HSERRB           ----------------------------------------------------LLELYRAI
HSERRG           ----------------------------------------------------LLDLNNAI
HSERRA           ----------------------------------------------------LGELGAAL
LGERR            ----------------------------------------------------PPEFDNLT
BGERR            ----------------------------------------------------PTELDLLL
DMERR            ----------------------------------------------------YTEFYYHC
DMKNR            ------------------------------------------------------------
DMKNRL           ------------------------------------------------------------
DMEGON           ------------------------------------------------------------
LGHR4A           ----------------------------------------------------IGPVIEKV
LGHR4B           ----------------------------------------------------IGPVIEKV
BGHR4            ----------------------------------------------------IGEIMEKV
DMHR4            ----------------------------------------------------VGHMVDKM
CEHR91           ----------------------------------------------------AGPLVTRF
HSGCNF           ----------------------------------------------------GMEVIERL
LGFTZ-F1         ----------------------------------------------------LGDLKTRL
BGFTZ-F1         ----------------------------------------------------LGDVKAKV
DMFTZ-F1         ----------------------------------------------------VPQLGDYF
HSSF1            ----------------------------------------------------LHSLVLRA
HSLRH1           ----------------------------------------------------LNNLMSHA
CEHR25           ----------------------------------------------------NQTFVSSW
LGHR39           ----------------------------------------------------FQEVVTRL
BGHR39           ----------------------------------------------------FEDVVIRL
DMHR39           ----------------------------------------------------LQTCIERM
SMFTZ-F1         ----------------------------------------------------AEEIVERI
HSNURR1          ------------------------------------------------------EWIDSI
HSNOR1           ------------------------------------------------------EWLDSI
HSNGFIB          ------------------------------------------------------DWIDSI
LGHR38           ------------------------------------------------------DWVNSI
BGHR38           ------------------------------------------------------EWINSI
DMHR38           ------------------------------------------------------EWLNDI
LGNR4A           -----------------------------------------------------RELVNAT
BGNR4A           -----------------------------------------------------KELVDGT
HSRXRA           -----------------------------------------------------AIFDRVL
HSRXRB           -----------------------------------------------------AIFDRVL
HSRXRG           -----------------------------------------------------SIFDRVL
LGRXR            -----------------------------------------------------TIFDRVL
BGRXR            -----------------------------------------------------TIFDRVL
DMUSP            -----------------------------------------------------AIFDRIL
SMRXR1           -----------------------------------------------------PLVDRIL
SMRXR2           -----------------------------------------------------TNVYKLI
HSCOUP-TFA       AFMDHIRIF---------------------------------------------------
HSCOUP-TFB       AFMDHIRIF---------------------------------------------------
DMSVP            AFMDHIRIF---------------------------------------------------
LGCOUP-TFA       AFMENIRTF---------------------------------------------------
BGCOUP-TFA       AFMDHIRIF---------------------------------------------------
HSEAR2           AFMDQVRAF---------------------------------------------------
CEUNC55          FDEPQFQGF---------------------------------------------------
DMPNR            ELAADVRTL---------------------------------------------------
CEFAX1           ------------------------------------------------------------
LGPNR            SPYSDMRVL---------------------------------------------------
HSPNR            LASMETRVL---------------------------------------------------
LGNR2E           YISSQIRSF---------------------------------------------------
HSTLX            KIISEIQAL---------------------------------------------------
LGTLX            SIMTEIRAL---------------------------------------------------
DMTLL            MVTREVHAF---------------------------------------------------
CEHR67           ------------------------------------------------------------
LGDSF            NPTTELDRL---------------------------------------------------
BGDSF            VDLDDCVTV---------------------------------------------------
DMDSF            ATQTEMKTI---------------------------------------------------
LGFAX1           ------------------------------------------------------------
BGFAX1           ------------------------------------------------------------
DMFAX1           ------------------------------------------------------------
BGPNR            ICYSQLQEV---------------------------------------------------
HSTR2            KLLMEHIFK--------------------------------------------------L
HSTR4            KQVMEHIWK--------------------------------------------------L
BGTR             KNVIEHIIR--------------------------------------------------L
CEHR41           ------------------------------------------------------------
DMHR78           SKMANLTRT--------------------------------------------------L
SMTR             KQISGEQQTNSHCSITPTSSFKSNSFDSSSSSHISPMKEPMDTSYLKTNCSSSSAVIELV
HSHNF4           -----------------------------------------------------RVSIRIL
HSHNF4G          -----------------------------------------------------RVANRVL
LGHNF4           -----------------------------------------------------IIAGRVL
BGHNF4           -----------------------------------------------------HIASRIL
DMHNF4           --------------------------------------------------DISRIGARII
SMHNF4           ------------------------------------------------------LANMII
CEHR1            --------------------------------------------------P---IYTRQM
CEHR49           --------------------------------------------------KTSNITPRVL
BGNRU2           --------------------------------------------------TAFKEFIEKN
BGNRU3           ---------------------------------------------------FPDEALSAH
BGNRU1           -----------------------------------------------------KEYTDFS
CEHR85           -----------------------------------------------------MLLAERL
                                                                             

HSDAX1           KCFLSKCWSLNISTKEYAYLKGTVLFNPDVPGLQCVK-----------------------
HSSHP            QCCLESFWSLELSPKEYACLKGTILFNPDVPGLQAAS-----------------------
LGDAX1           QTFIRKCQHLNIDSEEYSFLRLLVLFNSGYIGLDRAD-----------------------
BGDAX1           QTFIKKCQQMSVDSKEYEFLRMLVLFNAGYVGLSSPS-----------------------
CEDAF12          EFFGFFDEEIKKNELAVYLVMLAVLFSVR-----SDPPMNENDV----------------
CEHR48           ------------------------------------------------------------
DMHR96           KFITTFDEKWRMDENIILIMCAIVLFTSA-----RSRVIHKDVI----------------
CEHR8            NLLSTFGEDVRNNEHLMLIFNAAVIFHPH-----VSN---LRDS----------------
LGNR1J1          IFVTSLLELIKSDRYILLLLFVIELFSPD-----RQL---VKNK----------------
BGNR1J1          VFVHELQEISKKDRIVLMLLFIIELMSPS-----RAN---LVDT----------------
LGNR1J2          KFVKSLAMDLKADETVLILLLVISLFSPD-----RPS---ISDK----------------
BGNR1J2          RFVKSLAIDLQADETVLILLLMIALYSPD-----RPQ---ITDK----------------
LGNR1J3          KFIKSLMSTIRGDLLMLKILIVMAIFSTD-----RGD---LVDS----------------
BGNR1J3          KFIKSLMSTIHGDLVVLKVLILMSLFSAD-----RMP---MVDH----------------
BGNR1J4          YYCRRVKSMAQDDLHIYSLLQALILFDPA-----GLN---LTSR----------------
CEODR-7          ------------------------------------------------------------
LGE78            FDVSTSFNHLNLNDTEVGLFTGIVLATAD-----RPGLSDSK------------------
BGE78            FEVASGFNLLNLNDTEIGLFTGIVLATSD-----RQGLSDSQ------------------
DME78            LNFANTLNAYGLSDTEIGLFSAMVLLASD-----RAGLSEPK------------------
SME78            FSFSENFNSLVLNDTEVALCCAAVITKPN-----RYGLIEPN------------------
LGE75            FDFAERFNKLNLGDEELALFSAIVLLSPD-----RPGLRNLE------------------
BGE75            FDFAERFNRMCLNDDEIAVFSAVVLMSPD-----RPGLRNVE------------------
DME75            FNFAERMNSMNLTDAEIGLFCAIVLITPD-----RPGLRNLE------------------
HSREV-ERB-A      FDFSEKLNSLALTEEELGLFTAVVLVSAD-----RSGMENSA------------------
HSREV-EEB-B      FEFSEKLNALQLSDEEMSLFTAVVLVSAD-----RSGIENVN------------------
LGREV-ERB        YGISEVLKPLDLTDGEIAIFSAILIISPD-----RVSPKNRM------------------
BGREV-ERB        FEVAHRFNPLLLSDGEIGLFTSILLICPE-----RQGLSNTK------------------
LGROR            FNLCNRFNAFHLLDSEKALFSALVMISPD-----RPGLKNRD------------------
BGROR            FNLSIRLNAFSLQDTEKALFSALVLISPD-----RPGLKNRE------------------
HSPPARA          FDFAMKFNALELDDSDISLFVAAIICCGD-----RPGLLNVG------------------
HSPPARB          FEFAVKFNALELDDSDLALFIAAIILCGD-----RPGLMNVP------------------
HSPPARG          FEFAVKFNALELDDSDLAIFIAVIILSGD-----RPGLLNVK------------------
LGPPAR2          ICVGDRLHNLQLTGGEIALFCGILLTS-E-----CSGLQNPH------------------
BGPPAR2          MNLIDKVHALGLTTGELALFSAVLLTQ-D-----CQGLSASK------------------
LGPPAR1          YDVVGKLRKYELTDVELSLLCAMVLFCPD-----REGLKTVK------------------
BGPPAR1          WSLMEKVHKMALTDVEMSLICALLIFSPD-----REGLTTIR------------------
HSRORA           FEFGKSLCSMHLTEDEIALFSAFVLMSAD-----RSWLQEKV------------------
HSRORB           FDFAKNLCSLQLTEEEIALFSSAVLISPD-----RAWLIEPR------------------
HSRORG           FDFSHSLSALHFSEDEIALYTALVLINAH-----RPGLQEKR------------------
LGHR3            FEFVKTVQIFKLTEIEMALFSALILISSD-----RPGLKDTG------------------
BGHR3            ----------------------------------RPGVKEVS------------------
DMHR3            FQTAKSIAELKLTETELALYQSLVLLWPE-----RNGVRGNT------------------
CEHR23           NNTLQEIVHLQPHQSELALLAAGLILEQV-----SSSHGIGI------------------
CENR14           LAFANHIITIGCTDGDIALFIVLILCQPL-----TTEQQFSTNF----------------
HSLXRA           FEFSRAMNELQLNDAEFALLIAISIFSAD-----RPNVQDQL------------------
HSLXRB           FEFSRAMRRLGLDDAEYALLIAINIFSAD-----RPNVQEPG------------------
LGECR            YQFCHNMAVMETDNAEYALLTAISIFSE------RPGLSEKD------------------
BGECR            FEFCHNMASVKTDNAEYTLFTAICIFSE------RPGLEAKQ------------------
DMECR            LHFCRQMFSMKVDNVEYALLTAIVIFSD------RPGLEKAQ------------------
HSFXR            FSFYKSIGELKMTQEEYALLTAIVILSPD-----RQYIKDRE------------------
HSPXR            LKFHYMLKKLQLHEEEYVLMQAISLFSPD-----RPGVLQHR------------------
HSCAR            FHFHGTLRKLQLQEPEYVLLAAMALFSPAPYLTDRPGVTQRD------------------
HSVDR            IKFQVGLKKLNLHEEEHVLLMAICIVSPD-----RPGVQDAA------------------
HSRARA           FAFANQLLPLEMDDAETGLLSAICLICGD-----RQDLEQPD------------------
HSRARB           FTFANQLLPLEMDDTETGLLSAICLICGD-----RQDLEEPT------------------
HSRARG           FAFAGQLLPLEMDDTETGLLSAICLICGD-----RMDLEEPE------------------
LGRAR            FNFAASLKSMSTDETEFAVLSAVCLVSGD-----RSGLKESV------------------
BGRAR            FSFAASLKSMSCDETEYALLSSICLISGD-----RSGLKDTE------------------
HSTHRA           FELGKSLSAFNLDDTEVALLQAVLLMSTD-----RSGLLCVD------------------
HSTHRB           FDLGMSLSSFNLDDTEVALLQAVLLMSSD-----RPGLACVE------------------
LGTHR            FEFAIGLAKLSLDETEVSLLAAVLLMQSD-----RTGLKDSE------------------
BGTHR            FEFAIGLAKLSLDETEVSLLAAVLLMQSD-----RTGLKDSE------------------
SMTHRB           RAVALKLARLEIDQTEVALMTSILLMSPD-----RFGLTDCE------------------
SMTHRA           RGVALKMARLNIDQTDVAMMAAILLMSPD-----RSDLLDVE------------------
HSMR             HQISLQFVRLQLTFEEYTIMKVLLLLSTIP-------KDGLKSQA---------------
HSPR             WQIPQEFVKLQVSQEEFLCMKVLLLLNTIP-------LEGLRSQT---------------
HSGR             LYVSSELHRLQVSYEEYLCMKTLLLLSSVP-------KDGLKSQE---------------
HSAR             RHLSQEFGWLQITPQEFLCMKALLLFSIIP-------VDGLKNQK---------------
HSERA            LATSSRFRMMNLQGEEFVCLKSIILLNSGVYTFLSSTLKSLEEKD---------------
HSERB            LATTSRFRELKLQHKEYLCVKAMILLNSSMYPLVTATQDADSSR----------------
LGER             AAVSELMVQYCISKEELLLLQATVLVN--------AEVRRLASFS---------------
BGER             AAVSEQMVLYNLNKEELLLLQATVLVN--------AEVRRLDSFV---------------
HSERRB           LQLVRRYKKLKVEKEEFVTLKALALANSDS--------MYIEDLE---------------
HSERRG           LQLVKKYKSMKLEKEEFVTLKAIALANSDS--------MHIEDVE---------------
HSERRA           LQLVRRLQALRLEREEYVLLKALALANSDS--------VHIEDAE---------------
LGERR            RKLCKKFTLLGVSKEEYVLLKAITLCNID---------VVAEVTD---------------
BGERR            RKLCKKFTHLGVTKEEFVLLKAITLCNID---------VIAELGE---------------
DMERR            VQIAQRMERISPRREEYYLLKALLLANCD---------ILLDDQS---------------
DMKNR            ------------------------------------------------------------
DMKNRL           ------------------------------------------------------------
DMEGON           ------------------------------------------------------------
LGHR4A           THIMLKFLSLQLSRQEFVCLQVILLMSQ--NDNINEMSGQ--------------------
LGHR4B           THIMLKFLSLQLSRQEFVCLQVILLMSQ--NDNINEMSGQ--------------------
BGHR4            TAIMTYFWELGITKKELMCLKVILLLNH--ESIKKETKLQ--------------------
DMHR4            TQITIMFRRIKLKMEEYVCLKVYILLN-------KEVELE--------------------
CEHR91           TTLLHSFSNLKVSPEAYVCIKAITLLHLSADSTLDRSIID--------------------
HSGCNF           IYLYHKFHQLKVSNEEYACMKAINFLNQDIRGLTSASQLE--------------------
LGFTZ-F1         LELIKKTKEVNLDIHEYACLKFIILLNPDVSGLENRQYVE--------------------
BGFTZ-F1         FELIKKGKELKLDSNEYMCLKFLILLNPDVSGLENRNFIE--------------------
DMFTZ-F1         NELQNKLQDLKFDMGDYVCMKFLILLNPSVRGIVNRKTVS--------------------
HSSF1            QELVLQLLALQLDRQEFVCLKFIILFSLDLKFLNNHILVK--------------------
HSLRH1           QELVAKLRSLQFDQREFVCLKFLVLFSLDVKNLENFQLVE--------------------
CEHR25           NDVVIRLRNMGFTNFDYCAFRFLALFDQSMDSFPAVSTARSRVLQSWR---------EVR
LGHR39           LSLSEHFHKLKMDQVEYVALKVLLLITPDVKGVKEPAKVS--------------------
BGHR39           LNITDNFRKLFMDQFEYVALKVLLLITPDVKGLKEPKKIR--------------------
DMHR39           LNLTDHLRRLRVDRYEYVAMKVIVLLQSDTTELQEAVKVR--------------------
SMFTZ-F1         LQLTQSLTRLQLDSDLYACLKVIVLMQAGEFSMT--------------------------
HSNURR1          VEFSSNLQNMNIDISAFSCIAALAMVT-ERHGLKE-------------------------
HSNOR1           KDFSLNLQSLNLDIQALACLSALSMIT-ERHGLKE-------------------------
HSNGFIB          LAFSRSLHSLLVDVPAFACLSALVLIT-DRHGLQE-------------------------
LGHR38           VDFGLSLHRMTLDLSSHCCMAALSMVT-LRHGLKE-------------------------
BGHR38           VEFGLSLHRMGLDISSLACMSALAMVT-LRHGLRE-------------------------
DMHR38           MEFSRSLHNLEIDISAFACLCALTLIT-ERHGLRE-------------------------
LGNR4A           IEFTSRLRELKIDRTEFAILNALVLTFPDAIGIQD-------------------------
BGNR4A           IEFAQRLKDINLDLTEFCILNGIVLMYPDAHGIED-------------------------
HSRXRA           TELVSKMRDMQMDKTELGCLRAIVLFNPDSKGLSN-------------------------
HSRXRB           TELVSKMRDMRMDKTELGCLRAIILFNPDAKGLSN-------------------------
HSRXRG           TELVSKMKDMQMDKSELGCLRAIVLFNPDAKGLSN-------------------------
LGRXR            TELVAKMREMKMDKTELGCLRAIVLFNPDAKGLTA-------------------------
BGRXR            TELVAKMRDMKMDKTELGCLRAVVLFNPDAKGLTA-------------------------
DMUSP            SELSVKMKRLNLDRRELSCLKAIILYNPDIRGIKS-------------------------
SMRXR1           HELVARFRDLSLQRTELALLRAIILFNPDANGLSS-------------------------
SMRXR2           YNLAIKLRMLNLDPVELGCLKLILLLNPDSMTCLNN------------------------
HSCOUP-TFA       QEQVEKLKALHVDSAEYSCLKAIVLFT-----------------------------SDAC
HSCOUP-TFB       QEQVEKLKALHVDSAEYSCLKAIVLFT-----------------------------SDAC
DMSVP            QEQVEKLKALHVDSAEYSCLKAIVLFT-----------------------------TDAC
LGCOUP-TFA       QDHVEKLKNLHIDTAEYSCLKAIALFS-----------------------------SDSR
BGCOUP-TFA       QEQVEKLKALHVDSAEYSCLKAIALFS-----------------------------SAFD
HSEAR2           QEQVDKLGRLQVDSAEYGCLKAIALFT-----------------------------PDAC
CEUNC55          QAKIDKIRDFHLDVVESSSLRAVLLFS-----------------------------CDEE
DMPNR            HEIFCKYKAVLVDPAEFACLKAIVLFR-----------------------------PETR
CEFAX1           ------------------------------------------------------------
LGPNR            QEVTNRFKAVCVDPAEFACLKAIVLFK-----------------------------PETR
HSPNR            QETISRFRALAVDPTEFACMKALVLFK-----------------------------PETR
LGNR2E           QDIINRFNSLRVDATEYACLKALILFK-----------------------------SETR
HSTLX            QEVVARFRQLRLDATEFACLKCIVTFKAVPTHSG----------------------SELR
LGTLX            QEVITKFKAIQVDPTEYACLKGIVLFKTVFASST----------------------TEMK
DMTLL            QEVLNQLCHLNIDSTEYECLRAISLFRKSPPSASSTEDLANSSILTGSGSPNSSASAESR
CEHR67           ------------------------------------------------------------
LGDSF            TETIARLREMALDPTELTCLKAICLFK-----------------------------SDGT
BGDSF            CQMIARIRELSLDPTEVTCVKAIALFK-----------------------------PDVP
DMDSF            QEILCRFRQITPDGSEVGCMKAIALFA-----------------------------PETA
LGFAX1           --LAGCQSLKVDNTELPYLETILVLRN-----------------------------DNSS
BGFAX1           --LADSE-----------------------------------------------------
DMFAX1           ------------------------------------------------------------
BGPNR            KDIIQSFRLLTVDMTEWSCLRSIVLFR-----------------------------YYAR
HSTR2            QEFCNSMVKLCIDGYEYAYLKAIVLFSPDHPSL---------------------------
HSTR4            QEFCNSMAKLDIDGYEYAYLKAIVLFSPDHPGL---------------------------
BGTR             QDYVSHTQSLNISPAEYAYLKSLVLFAPDNPNV---------------------------
CEHR41           ------------------------------------------------------------
DMHR78           HDFVQELQSLDVTDMEFGLLRLILLFNPTLLQQ---------------------------
SMTR             EQLMKQFSGAEVDTHEYTYLRCMVILSSGRLCIN------------------------AR
HSHNF4           DELVLPFQELQIDDNEYAYLKAIIFFDPDAKGLSDPG-----------------------
HSHNF4G          DELVRPFQEIQIDDNEYACLKAIVFFDPDAKGLSDPV-----------------------
LGHNF4           DELVQPLREIQIDDTEFACIKAIVFFDPYARGLNDKQ-----------------------
BGHNF4           DEIVSPMRDIQIDDSEFSCLKTLVFFDPIAPGLTNIA-----------------------
DMHNF4           DELVTVMKDVGIDDTEFACIKALVFFDPNAKGLNEPH-----------------------
SMHNF4           NEIYQPIQNLCLDEIEIVCFRAIMFFDPSCESLSENGR----------------------
CEHR1            DEIMIPFRKLQLSVAEFATFKAALFFNPDALDLSPQAK----------------------
CEHR49           DEIVWPMRQLQMREQEFVCLKALAFLHPEAKGLSNSSQ----------------------
BGNRU2           FNFCKTLQNLKLTEQEQVVIKAILIMAPDRFPPVESS-----------------------
BGNRU3           IQMVMTLQKLNLSSEQIVLLKAIVATAPDRDILETVE-----------------------
BGNRU1           FSLADRMASLRVTPEEMVLIKTVCLTFPDRTPLQDRD-----------------------
CEHR85           WCVLGKLGGIQSLATAPSLLADVRTLR---------------------------------
                                                                             

HSDAX1           ------YIQGLQWGTQQILSEHTRMTHQG-----------------------PHDRFIEL
HSSHP            ------HIGHLQQEAHWVLCEVLEPWCPA-----------------------AQGRLTRV
LGDAX1           ------IIDQLNSTVQQLLQEHVRLTRPN-----------------------DVMHYSHL
BGDAX1           ------TIDQLNSLVQQLLQQHVRIHRPK-----------------------EHLYTQTL
CEDAF12          ------RIVTERHNHFMSLLNRYLESLFG-E--------------------QARRIFERI
CEHR48           ------------------------------------------------------------
DMHR96           ------RLE---QNSYYYLLRRYLESVYSGC--------------------EARNAFIKL
CEHR8            ------KRVHSTQAKYFQMLLKLLTFEYGKS--------------------RADIAYSNL
LGNR1J1          ------ESVTRSQEKYSNYLKVYLESIYPVR--------------------KAQTLYPKI
BGNR1J1          ------RMVSLSQERHSMWLKAYLESLYPVS--------------------EAKVTYNKL
LGNR1J2          ------TYIAKEQDKYALLLQHYLESKYPVS--------------------YVRTIYPKL
BGNR1J2          ------HYVAEEQERYALLLLRYLESKHPPH--------------------VIRWMYPKL
LGNR1J3          ------GFVQKIQEEYAEILQKYIQSRFPE----------------------EKTLFAQV
BGNR1J3          ------HRVQEIQETYGRVLEEYLNHKFNN----------------------EATLFARI
BGNR1J4          ------EYVSTIQDKYLILLKHYMESKFSYD--------------------YSREYYVSA
CEODR-7          ------------------------------------------------------------
LGE78            ------GVEQIQDKLIEALKLQVSRNHS-----------------------TEENLFASI
BGE78            ------SVERIQDRLVEALKLQVSRNHS-----------------------TEENLFPSI
DME78            ------VIGRARELVAEALRVQILRSRAGSP--------------------QALQLMPAL
SME78            ------KVAIIQDHHLAALRMQLERNRP-----------------------REATLIGQV
LGE75            ------QVEKIQNALTESLHNIININYK-----------------------EDNTMFAKL
BGE75            ------QVERIQNKLTEALQNIINTNHK-----------------------EDSTLFAKL
DME75            ------LIEKMYSRLKGCLQYIVAQNRP-----------------------DQPEFLAKL
HSREV-ERB-A      ------SVEQLQETLLRALRALVLKNRP-----------------------LETSRFTKL
HSREV-EEB-B      ------SVEALQETLIRALRTLIMKNHP-----------------------NEASIFTKL
LGREV-ERB        ------TVTKVKGLLHHMFYELLKTNHP-----------------------DPDNLFLET
BGREV-ERB        ------AVSAIQMLYLQALYLLLQQHHK-----------------------DHEHLFLEL
LGROR            ------KVCKLQEMLIQALQFEISDCHP-----------------------DEVGLFPRL
BGROR            ------KVSKLQELLIQALQSEISVSHE-----------------------DEGGLFPRL
HSPPARA          ------HIEKMQEGIVHVLRLHLQSNHP-----------------------DDIFLFPKL
HSPPARB          ------RVEAIQDTILRALEFHLQANHP-----------------------DAQYLFPKL
HSPPARG          ------PIEDIQDNLLQALELQLKLNHP-----------------------ESSQLFAKL
LGPPAR2          ------QAERVQTDLIDAIRLELKHNHP-----------------------KDRLMMPKL
BGPPAR2          ------QVEELQANLIEALRLDLKHNHP-----------------------KEKVLLAKL
LGPPAR1          ------MLENLEMDLSMALKCQLLLNHG-----------------------NGSMLFVRC
BGPPAR1          ------YLENLETQLAMALKCQLILNHS-----------------------DLPYIFVHL
HSRORA           ------KIEKLQQKIQLALQHVLQKNHREDG--------------------ILTKLICKV
HSRORB           ------KVQKLQEKIYFALQHVIQKNHLDDE--------------------TLAKLIAKI
HSRORG           ------KVEQLQYNLELAFHHHLCKTHRQS----------------------ILAKLPPK
LGHR3            ------DIQKLHEKIQAALKLEVGNNHS-----------------------DDSETLAKL
BGHR3            ------EIQQLHDRILTALKLEMGVNHA-----------------------GDEDILKRF
DMHR3            ------EIQRLFNLSMNAIRQELETNHAPLK--------------------GDVTVLDTL
CEHR23           ------LDTATIATAETLKNALYQSVMPRIG--------------------CMEDTIHRI
CENR14           ------KSQLQLLEMFDFYKKVLFQKMTCRI--------------------DGCDTYKQL
HSLXRA           ------QVERLQHTYVEALHAYVSIHHP-----------------------HDRLMFPRM
HSLXRB           ------RVEALQQPYVEALLSYTRIKRP-----------------------QDQLRFPRM
LGECR            ------RVEEVQYRYVSALESYEHIKRH-----------------------KGACSFGRI
BGECR            ------KVEKIQGDYVELLQAYENAKRG-----------------------KGGNALARF
DMECR            ------LVEAIQSYYIDTLRIYILNRHCGDS--------------------MSLVFYAKL
HSFXR            ------AVEKLQEPLLDVLQKLCKIHQP-----------------------ENPQHFACL
HSPXR            ------VVDQLQEQFAITLKSYIECNRP-QP--------------------AHRFLFLKI
HSCAR            ------EIDQLQEEMALTLQSYIKGQQR-RP--------------------RDRFLYAKL
HSVDR            ------LIEAIQDRLSNTLQTYIRCRHP-PP--------------------GSHLLYAKM
HSRARA           ------RVDMLQEPLLEALKVYVRKRRPSRP-----------------------HMFPKM
HSRARB           ------KVDKLQEPLLEALKIYIRKRRPSKP-----------------------HMFPKI
HSRARG           ------KVDKLQEPLLEALRLYARRRRPSQP-----------------------YMFPRM
LGRAR            ------KIEQLQEPLLEALKHYVRSRREEQP-----------------------HVFAKM
BGRAR            ------KIEQMQEPLLEALKHYIRSRRPDQK-----------------------HSFAKM
HSTHRA           ------KIEKSQEAYLLAFEHYVNHRKHNIP-----------------------HFWPKL
HSTHRB           ------RIEKYQDSFLLAFEHYINYRKHHVT-----------------------HFWPKL
LGTHR            ------SVEKLQDAILGAFKRYITCKRPHQP-----------------------VHWAKV
BGTHR            ------SVEKLQDAILGAFKRYITCKRPHQP-----------------------VHWAKV
SMTHRB           ------TVEHTQDILLETFNRYANRIRKIRFNRMNHNNMSSRSININGISQQQQQYWPRI
SMTHRA           ------SIENNQNNLLETFNRYVNRTRGQIKQSGLYPVSSS-------------QCWPRI
HSMR             ------AFEEMRTNYIKELRKMVTKCPNN-S-------------------GQSWQRFYQL
HSPR             ------QFEEMRSSYIRELIKAIGLRQKG-V-------------------VSSSQRFYQL
HSGR             ------LFDEIRMTYIKELGKAIVKREGN-S-------------------SQNWQRFYQL
HSAR             ------FFDELRMNYIKELDRIIACKRKN-P-------------------TSCSRRFYQL
HSERA            ------HIHRVLDKITDTLIHLMAKAGLT-L-------------------QQQHQRLAQL
HSERB            ------KLAHLLNAVTDALVWVIAKSGIS-S-------------------QQQSMRLANL
LGER             ------RIQDMRQVILDALVETSGRFHAD-N-------------------SR---HVPSI
BGER             ------KIQEMRQVILDVFMEVAGRHQGF-S-------------------SWR--HAPSI
HSERRB           ------AVQKLQDLLHEALQDYELSQRHE-----------------------EPWRTGKL
HSERRG           ------AVQKLQDVLHEALQDYEAGQHME-----------------------DPRRAGKM
HSERRA           ------AVEQLREALHEALLEYEAGRAGPGG-------------------GAERRRAGRL
LGERR            ------TVRCLQDKLQDSLMETIRQRHGG-----------------------DMKRLGQL
BGERR            ------CVSHLQDQLQDSLSDCVKSVFGP-----------------------NTRRLGQL
DMERR            ------SLRAFRDTILNSLNDVVYLLRHS----------------------SAVSHQQQL
DMKNR            ------------------------------------------------------------
DMKNRL           ------------------------------------------------------------
DMEGON           ------------------------------------------------------------
LGHR4A           ------SIINIQERYMKVLQLYTKTQFS-----------------------SQPYRFGEL
LGHR4B           ------SIINIQERYMKVLQLYTKTQFS-----------------------SQPYRFGEL
BGHR4            ------HIS---ASYKQALQQYILEKFP-----------------------SEANRLGDV
DMHR4            ------SIQ---ERYVQVLRSYLQNSSPQ----------------------NPQARLSEL
CEHR91           ------KVNTLQDHFVKTLQIHLHQPGED----------------------AQTTSLAQI
HSGCNF           ------QLN---KRYWYICQDFTEYKYT-----------------------HQPNRFPDL
LGFTZ-F1         ---------ESQERVNASLLEYCLSFYP-----------------------DVKDKFGQI
BGFTZ-F1         ---------QSQEKVNAALFEYCLLFYP-----------------------EMTDKFSQL
DMFTZ-F1         ---------EGHDNVQAALLDYTLTCYP-----------------------SVNDKFRGL
HSSF1            ---------DAQEKANAALLDYTLCHYP-----------------------HCGDKFQQL
HSLRH1           ---------GVQEQVNAALLDYTMCNYP-----------------------QQTEKFGQL
CEHR25           CTTAFLEIFEQIRRLAYDSLRYLWNLHS-----------------------NCPTNWEQF
LGHR39           ---------EHQEKLMEALEIYTCSHFP-----------------------RSPSKFGEL
BGHR39           ---------EFQDKLTEALLTYTSTHYP-----------------------HLTDKFGAL
DMHR39           ---------ECQEKALQSLQAYTLAHYP-----------------------DTPSKFGEL
SMFTZ-F1         ------------------------------------------------------------
HSNURR1          ----PKRVEELQNKIVNCLKDHVTFNNGG---------------------LNRPNYLSKL
HSNOR1           ----PKRVEELCNKITSSLKDHQSK---G---------------------QALEPTESKV
HSNGFIB          ----PRRVEELQNRIASCLKEHVAAVAGE---------------------PQPASCLSRL
LGHR38           ----PHKMEELQMKIIDCLRDHCTYNSEA---------------------QKKPNFFSKI
BGHR38           ----PEKMEELQMKIIDCLRDHCTYNSEA---------------------QRKPHFFSRI
DMHR38           ----PKKVEQLQMKIIGSLRDHVTYNAEA---------------------QKKQHYFSRL
LGNR4A           ----KLQVLGLQTKILDALRRYTSRNYPT---------------------ETRR--YGKI
BGNR4A           ----KIHIAELQSKILDCLRRH--------------------------------------
HSRXRA           ----PAEVEALREKVYASLEAYCKHKYP----------------------EQPGR-FAKL
HSRXRB           ----PSEVEVLREKVYASLETYCKQKYP----------------------EQQGR-FAKL
HSRXRG           ----PSEVETLREKVYATLEAYTKQKYP----------------------EQPGR-FAKL
LGRXR            ----VQEVEQLREKVYASLEEYCKTRYP----------------------DEPGR-FAKL
BGRXR            ----VQEVEQLREKVYASLEEYTKSRYP----------------------EEPGR-FAKL
DMUSP            ----RAEIEMCREKVYACLDEHCRLEHP----------------------GDDGR-FAQL
SMRXR1           ----RHRVEAVREQLYSALHSYCTTNQP----------------------QDTSR-FTKL
SMRXR2           ---IRSLIELLRDQVYAGLKYYCNQVWPN---------------------APHGR-MGRL
HSCOUP-TFA       GLSDAAHIESLQEKSQCALEEYVRSQYPN---------------------QPSRF--GKL
HSCOUP-TFB       GLSDVAHVESLQEKSQCALEEYVRSQYPN---------------------QPTRF--GKL
DMSVP            GLSDVTHIESLQEKSQCALEEYCRTQYPN---------------------QPTRF--GKL
LGCOUP-TFA       SLSDINQIESLQERSQCALEEYVRSQYPN---------------------QPTRF--GKL
BGCOUP-TFA       RDFKNPMEQPMRNCPAYQKQNVRNLYHDV---------------------TALYT--YTS
HSEAR2           GLSDPAHVESLQEKAQVALTEYVRAQYPS---------------------QPQRF--GRL
CEUNC55          ALEEKGKIEEIVEKLKSAVDEYCKMNKRS---------------------ERYHQ--ICE
DMPNR            GLKDPAQIENLQDQAHHTK-----TQFTA---------------------QIARF--GRL
CEFAX1           ------------------------------------------------------------
LGPNR            GLKDPSQVENLQDQAQVMLGQHIRAQHPT---------------------RPFRF--GRL
HSPNR            GLKDPEHVEALQDQSQVMLSQHSKAHHPS---------------------QPVRF--GKL
LGNR2E           GLRDPSQTDTLQDQAQLMMHEYIQSHHPG---------------------NKARF--GKL
HSTLX            SFRNAAAIAALQDEAQLTLNSYIHTRYPT---------------------QPCRF--GKL
LGTLX            TLREFHTVATLQDQAQLTLNHYIRTAYPS---------------------QPFRF--GKL
DMTLL            GLLESGKVAAMHNDARSALHNYIQRTHPS---------------------QPMRF--QTL
CEHR67           ------------------------------------------------------------
LGDSF            NLVDVKTVENLQEQAHLMLTEHIQLQYPR---------------------QMVRF--GRL
BGDSF            GLADKSQIQGIQDQAQLMLNRHIQLTYPR---------------------QMIRF--GRL
DMDSF            GLCDVQPVEMLQDQAQCILSDHVRLRYPR---------------------QATRF--GRL
LGFAX1           KLIENSKVETLLDQAQLALAQYESSLYPD---------------------SPTRF--GKM
BGFAX1           ------------------------------------------------------------
DMFAX1           ------------------------------------------------------------
BGPNR            GLKSTAEVQRLHEKAHLTLMSHCTRVYPT---------------------DVLRT--NRL
HSTR2            --ENMELIEKFQEKAYVEFQDYITKTYPD---------------------DTYRL--SRL
HSTR4            --TSTSQIEKFQEKAQMELQDYVQKTYSE---------------------DTYRL--ARI
BGTR             --RDKRLIT----RLQEKGRRELLLACSS---------------------PGSSE--RVS
CEHR41           ------------------------------------------------------------
DMHR78           --RKERSLRGYVRRVQLYALSSLRRQGGI---------------------GGGEE--RFN
SMTR             DASLAKQITEMESRVLSEFSEFLSTRAAS---------------------STTTG--SLS
HSHNF4           ------KIKRLRSQVQVSLEDYINDRQ-----------------------YDSRGRFGEL
HSHNF4G          ------KIKNMRFQVQIGLEDYINDRQ-----------------------YDSRGRFGEL
LGHNF4           ------RIKMFRYQVHVNLEDYINDRQ-----------------------YDSRGRFGEI
BGHNF4           ------KVKQFRYQVQVNLEDYINDRQ-----------------------YESRGRFGEI
DMHNF4           ------RIKSLRHQILNNLEDYISDRQ-----------------------YESRGRFGEI
SMHNF4           -----LLIRSCQYLIQMELMNIMNNKL-----------------------YLPQGRFGAL
CEHR1            -----QEVFEERNKYLGGLFTCITQKIGI---------------------PTGVQKYGSL
CEHR49           -----IMIRDARNRVLKALYAFILDQMPD---------------------DAPTR-YGNI
BGNRU2           ------LAHEIYWYLIKCLLHLLSLNDPK-----------------------PNLKFAKI
BGNRU3           ------AVTHIHWKLVNCLLYLLCKQDLC-----------------------PVIKFGQI
BGNRU1           ------AVESMHWQMVSCLLHTLEKNRPG-----------------------DSTVFPMV
CEHR85           ------------------------------------------------------------
                                                                             

HSDAX1           NSTLFLLRFIN--------------
HSSHP            LLTASTLKSIP--------------
LGDAX1           LLCLPTLYGTN--------------
BGDAX1           IHALLNIRSIN--------------
CEDAF12          PKALGLLNEIARNA-----------
CEHR48           -------------------------
DMHR96           IQKISDVERLN--------------
CEHR8            LNQVVELHRVN--------------
LGNR1J1          LMKLIEVRSLG--------------
BGNR1J1          LVKLQDVRNLG--------------
LGNR1J2          LMKLTDIRNLN--------------
BGNR1J2          LMKLVDIRNLN--------------
LGNR1J3          VMKLTDLRNIN--------------
BGNR1J3          IMKLTDLRNIN--------------
BGNR1J4          LDRLSDLRVLS--------------
CEODR-7          -------------------------
LGE78            IMKFPELRTLG--------------
BGE78            IMKLPELRTLG--------------
DME78            EAKIPELRSLG--------------
SME78            RNVINQVTTVG--------------
LGE75            LMKTTDLRTLN--------------
BGE75            LMKTTDLRTLN--------------
DME75            LETMPDLRTLS--------------
HSREV-ERB-A      LLKLPDLRTLN--------------
HSREV-EEB-B      LLKLPDLRSLN--------------
LGREV-ERB        LSTIPLFQIIN--------------
BGREV-ERB        ISLIPLFRRIN--------------
LGROR            LMSISSLRELG--------------
BGROR            LMSISSLRELG--------------
HSPPARA          LQKMADLRQLV--------------
HSPPARB          LQKMADLRQLV--------------
HSPPARG          LQKMTDLRQIV--------------
LGPPAR2          LLLMPDLCQIV--------------
BGPPAR2          LMLVPDLCQIV--------------
LGPPAR1          IETVVALRTIT--------------
BGPPAR1          IDIIIELRGVS--------------
HSRORA           STLRALC------------------
HSRORB           PTITAVC------------------
HSRORG           GKLRSLC------------------
LGHR3            IVQIPIVRNLS--------------
BGHR3            VEQAGVLRSLS--------------
DMHR3            LNNIPNFRDIS--------------
CEHR23           QDVETRIRQTA--------------
CENR14           MKCIHELNRLN--------------
HSLXRA           LMKLVSLRTLS--------------
HSLXRB           LMKLVSLRTLS--------------
LGECR            LSLLPDLRSIS--------------
BGECR            LSRLSDLRTIS--------------
DMECR            LSILTELRTLG--------------
HSFXR            LGRLTELRTFN--------------
HSPXR            MAMLTELRSIN--------------
HSCAR            LGLLAELRSIN--------------
HSVDR            IQKLADLRSLN--------------
HSRARA           LMKITDLRSIS--------------
HSRARB           LMKITDLRSIS--------------
HSRARG           LMKITDLRGIS--------------
LGRAR            LMKLTDLRSIS--------------
BGRAR            LMKLTDLRSIS--------------
HSTHRA           LMKVTDLRMIG--------------
HSTHRB           LMKVTDLRMIG--------------
LGTHR            LMKVTDLRTIS--------------
BGTHR            LMKVTDLRTIS--------------
SMTHRB           LMALTELRSIT--------------
SMTHRA           IMTLTELRSVT--------------
HSMR             TKLLDSMHDLV--------------
HSPR             TKLLDNLHDLV--------------
HSGR             TKLLDSMHEVV--------------
HSAR             TKLLDSVQPIA--------------
HSERA            LLILSHIRHMS--------------
HSERB            LMLLSHVRHAS--------------
LGER             LLLLTHIRQAG--------------
BGER             LLLLTHIRQAG--------------
HSERRB           LLTLPLLRQTA--------------
HSERRG           LMTLPLLRQTS--------------
HSERRA           LLTLPLLRQTA--------------
LGERR            FLLLPPITHIK--------------
BGERR            FLLLPSITHIK--------------
DMERR            LLLLPSLRQAD--------------
DMKNR            -------------------------
DMKNRL           -------------------------
DMEGON           -------------------------
LGHR4A           LLLLPQIKDAS--------------
LGHR4B           LLLLPQIKDAS--------------
BGHR4            LSQLPYLQEAS--------------
DMHR4            LSHIPEIQAAA--------------
CEHR91           LDWLPDLRNAS--------------
HSGCNF           MMCLPEIRYIA--------------
LGFTZ-F1         LLRLPEIRLIS--------------
BGFTZ-F1         LMRLPEIRLIS--------------
DMFTZ-F1         VNILPEIHAMA--------------
HSSF1            LLCLVEVRALS--------------
HSLRH1           LLRLPEIRAIS--------------
CEHR25           FPEASLVLEMIRTTV----------
LGHR39           LLRLPELARVS--------------
BGHR39           LLRLPELSRIS--------------
DMHR39           LLRIPDLQRTC--------------
SMFTZ-F1         -------------------------
HSNURR1          LGKLPELRTLC--------------
HSNOR1           LGALVELRKIC--------------
HSNGFIB          LGKLPELRTLC--------------
LGHR38           LGKIAELRSLS--------------
BGHR38           LSKIAELRTLS--------------
DMHR38           LGKLPELRSLS--------------
LGNR4A           LLRLPALRTV---------------
BGNR4A           -------------------------
HSRXRA           LLRLPALRSIG--------------
HSRXRB           LLRLPALRSIG--------------
HSRXRG           LLRLPALRSIG--------------
LGRXR            LLRLPALRSIG--------------
BGRXR            LLRLPALRSIG--------------
DMUSP            LLRLPALRSIS--------------
SMRXR1           LLRLPPLRSIA--------------
SMRXR2           LLKLSNFQSVA--------------
HSCOUP-TFA       LLRLPSLRTVS--------------
HSCOUP-TFB       LLRLPSLRTVS--------------
DMSVP            LLRLPSLRTVS--------------
LGCOUP-TFA       LLRLPSLRAIN--------------
BGCOUP-TFA       VLRVTTFDLCE--------------
HSEAR2           LLRLPALRAVP--------------
CEUNC55          CLQLLKSTR----------------
DMPNR            LLMLPLLRMIS--------------
CEFAX1           -------------------------
LGPNR            LLTLPALRYIP--------------
HSPNR            LLLLPSLRFIT--------------
LGNR2E           LLLLPSLRAVS--------------
HSTLX            LLLLPALRSIS--------------
LGTLX            LLLLPSLRSIS--------------
DMTLL            LGVVQLMHKVS--------------
CEHR67           -------------------------
LGDSF            LMLVSKLQTLK--------------
BGDSF            LMLLSKMQTIH--------------
DMDSF            LLLLPSLRTIR--------------
LGFAX1           LLTLPDLKTLS--------------
BGFAX1           -------------------------
DMFAX1           -------------------------
BGPNR            LLLLPRLRDMS--------------
HSTR2            LLRLPALRLMN--------------
HSTR4            LVRLPALRLMS--------------
BGTR             QLLLRLIPLKTFV------------
CEHR41           -------------------------
DMHR78           VLVARLLPLSSLD------------
SMTR             SKRTKPIIKRVLILTQLLSTLRYLD
HSHNF4           LLLLPTLQSIT--------------
HSHNF4G          LLLLPTLQSIT--------------
LGHNF4           LLLLPALQSIA--------------
BGHNF4           LLLLPPLQSIC--------------
DMHNF4           LLILPVLQSIT--------------
SMHNF4           LLLIPEFHSIT--------------
CEHR1            LMMTASIQNIL--------------
CEHR49           LLLAPALKALT--------------
BGNRU2           ISRLTEARTMT--------------
BGNRU3           MSVITEMRSYS--------------
BGNRU1           VNKLVELR-----------------
CEHR85           -------------------------
                                          
